# Supplementary material for: Social inhibition and behavioural flexibility when the context changes: a comparison across six primate species
Source: Sci Rep. 2018 Feb 15;8:3067. doi: 10.1038/s41598-018-21496-6 (PMC5814526; doi:10.1038/s41598-018-21496-6)
Supplement: Supplementary file 8 — Dataset 1 [file 41598_2018_21496_MOESM8_ESM.xlsx]

## Sheet: Data
Species	Subject	Partner	Condition	Subject_sex	Subject_age	Partner_position	Position_LR	Session	Trial	Correct	PreferenceLR
1	Fraukje	Kara	ContLR	female	adult	L	R	1	1	1	0.9792
1	Fraukje	Kara	ContLR	female	adult	L	R	1	2	1	0.9792
1	Fraukje	Kara	ContLR	female	adult	L	R	1	5	1	0.9792
1	Fraukje	Kara	ContLR	female	adult	L	R	1	6	1	0.9792
1	Fraukje	Kara	ContLR	female	adult	L	R	1	9	1	0.9792
1	Fraukje	Kara	ContLR	female	adult	L	R	1	10	1	0.9792
1	Fraukje	Lobo	ContLR	female	adult	L	R	2	3	1	0.9792
1	Fraukje	Lobo	ContLR	female	adult	L	R	2	4	1	0.9792
1	Fraukje	Lobo	ContLR	female	adult	L	R	2	5	1	0.9792
1	Fraukje	Lobo	ContLR	female	adult	L	R	2	9	1	0.9792
1	Fraukje	Lobo	ContLR	female	adult	L	R	2	10	1	0.9792
1	Fraukje	Lobo	ContLR	female	adult	L	R	2	11	1	0.9792
1	Fraukje	Sandra	ContLR	female	adult	L	R	3	1	1	0.9792
1	Fraukje	Sandra	ContLR	female	adult	L	R	3	2	1	0.9792
1	Fraukje	Sandra	ContLR	female	adult	L	R	3	3	1	0.9792
1	Fraukje	Sandra	ContLR	female	adult	L	R	3	7	1	0.9792
1	Fraukje	Sandra	ContLR	female	adult	L	R	3	8	1	0.9792
1	Fraukje	Sandra	ContLR	female	adult	L	R	3	9	1	0.9792
1	Fraukje	Kara	ContLR	female	adult	L	R	4	3	1	0.9792
1	Fraukje	Kara	ContLR	female	adult	L	R	4	4	1	0.9792
1	Fraukje	Kara	ContLR	female	adult	L	R	4	7	1	0.9792
1	Fraukje	Kara	ContLR	female	adult	L	R	4	8	1	0.9792
1	Fraukje	Kara	ContLR	female	adult	L	R	4	11	1	0.9792
1	Fraukje	Kara	ContLR	female	adult	L	R	4	12	1	0.9792
1	Fraukje	Kara	ContLR	female	adult	R	L	5	1	1	0.9792
1	Fraukje	Kara	ContLR	female	adult	R	L	5	5	1	0.9792
1	Fraukje	Kara	ContLR	female	adult	R	L	5	6	0	0.9792
1	Fraukje	Kara	ContLR	female	adult	R	L	5	7	1	0.9792
1	Fraukje	Kara	ContLR	female	adult	R	L	5	11	1	0.9792
1	Fraukje	Kara	ContLR	female	adult	R	L	5	12	1	0.9792
1	Fraukje	Sandra	ContLR	female	adult	R	L	6	3	1	0.9792
1	Fraukje	Sandra	ContLR	female	adult	R	L	6	4	0	0.9792
1	Fraukje	Sandra	ContLR	female	adult	R	L	6	8	1	0.9792
1	Fraukje	Sandra	ContLR	female	adult	R	L	6	9	1	0.9792
1	Fraukje	Sandra	ContLR	female	adult	R	L	6	10	1	0.9792
1	Fraukje	Sandra	ContLR	female	adult	R	L	6	12	1	0.9792
1	Fraukje	Lobo	ContLR	female	adult	R	L	7	1	1	0.9792
1	Fraukje	Lobo	ContLR	female	adult	R	L	7	5	1	0.9792
1	Fraukje	Lobo	ContLR	female	adult	R	L	7	6	1	0.9792
1	Fraukje	Lobo	ContLR	female	adult	R	L	7	7	1	0.9792
1	Fraukje	Lobo	ContLR	female	adult	R	L	7	9	1	0.9792
1	Fraukje	Lobo	ContLR	female	adult	R	L	7	10	1	0.9792
1	Fraukje	Sandra	ContLR	female	adult	R	L	8	4	1	0.9792
1	Fraukje	Sandra	ContLR	female	adult	R	L	8	6	1	0.9792
1	Fraukje	Sandra	ContLR	female	adult	R	L	8	7	1	0.9792
1	Fraukje	Sandra	ContLR	female	adult	R	L	8	8	1	0.9792
1	Fraukje	Sandra	ContLR	female	adult	R	L	8	11	1	0.9792
1	Fraukje	Sandra	ContLR	female	adult	R	L	8	12	1	0.9792
1	Fraukje	Sandra	ContLR	female	adult	L	R	9	1	1	0.9792
1	Fraukje	Sandra	ContLR	female	adult	L	R	9	2	1	0.9792
1	Fraukje	Sandra	ContLR	female	adult	L	R	9	3	1	0.9792
1	Fraukje	Sandra	ContLR	female	adult	L	R	9	7	1	0.9792
1	Fraukje	Sandra	ContLR	female	adult	L	R	9	9	1	0.9792
1	Fraukje	Sandra	ContLR	female	adult	L	R	9	10	1	0.9792
1	Fraukje	Lobo	ContLR	female	adult	L	R	10	3	1	0.9792
1	Fraukje	Lobo	ContLR	female	adult	L	R	10	4	1	0.9792
1	Fraukje	Lobo	ContLR	female	adult	L	R	10	6	1	0.9792
1	Fraukje	Lobo	ContLR	female	adult	L	R	10	7	1	0.9792
1	Fraukje	Lobo	ContLR	female	adult	L	R	10	11	1	0.9792
1	Fraukje	Lobo	ContLR	female	adult	L	R	10	12	1	0.9792
1	Fraukje	Kara	ContLR	female	adult	R	L	11	3	1	0.9792
1	Fraukje	Kara	ContLR	female	adult	R	L	11	4	1	0.9792
1	Fraukje	Kara	ContLR	female	adult	R	L	11	5	1	0.9792
1	Fraukje	Kara	ContLR	female	adult	R	L	11	9	1	0.9792
1	Fraukje	Kara	ContLR	female	adult	R	L	11	10	1	0.9792
1	Fraukje	Kara	ContLR	female	adult	R	L	11	11	1	0.9792
1	Fraukje	Lobo	ContLR	female	adult	R	L	12	1	1	0.9792
1	Fraukje	Lobo	ContLR	female	adult	R	L	12	2	1	0.9792
1	Fraukje	Lobo	ContLR	female	adult	R	L	12	6	1	0.9792
1	Fraukje	Lobo	ContLR	female	adult	R	L	12	7	1	0.9792
1	Fraukje	Lobo	ContLR	female	adult	R	L	12	8	1	0.9792
1	Fraukje	Lobo	ContLR	female	adult	R	L	12	12	1	0.9792
1	Fraukje	Sandra	ContLR	female	adult	R	L	13	1	1	0.9792
1	Fraukje	Sandra	ContLR	female	adult	R	L	13	2	1	0.9792
1	Fraukje	Sandra	ContLR	female	adult	R	L	13	3	1	0.9792
1	Fraukje	Sandra	ContLR	female	adult	R	L	13	7	1	0.9792
1	Fraukje	Sandra	ContLR	female	adult	R	L	13	9	1	0.9792
1	Fraukje	Sandra	ContLR	female	adult	R	L	13	10	1	0.9792
1	Fraukje	Lobo	ContLR	female	adult	L	R	14	4	1	0.9792
1	Fraukje	Lobo	ContLR	female	adult	L	R	14	5	1	0.9792
1	Fraukje	Lobo	ContLR	female	adult	L	R	14	6	1	0.9792
1	Fraukje	Lobo	ContLR	female	adult	L	R	14	9	1	0.9792
1	Fraukje	Lobo	ContLR	female	adult	L	R	14	10	1	0.9792
1	Fraukje	Lobo	ContLR	female	adult	L	R	14	12	1	0.9792
1	Fraukje	Kara	ContLR	female	adult	L	R	15	2	1	0.9792
1	Fraukje	Kara	ContLR	female	adult	L	R	15	3	1	0.9792
1	Fraukje	Kara	ContLR	female	adult	L	R	15	7	1	0.9792
1	Fraukje	Kara	ContLR	female	adult	L	R	15	8	1	0.9792
1	Fraukje	Kara	ContLR	female	adult	L	R	15	9	1	0.9792
1	Fraukje	Kara	ContLR	female	adult	L	R	15	12	1	0.9792
1	Fraukje	Sandra	ContLR	female	adult	L	R	16	1	1	0.9792
1	Fraukje	Sandra	ContLR	female	adult	L	R	16	2	1	0.9792
1	Fraukje	Sandra	ContLR	female	adult	L	R	16	6	1	0.9792
1	Fraukje	Sandra	ContLR	female	adult	L	R	16	7	1	0.9792
1	Fraukje	Sandra	ContLR	female	adult	L	R	16	8	1	0.9792
1	Fraukje	Sandra	ContLR	female	adult	L	R	16	11	1	0.9792
1	Fraukje	Kara	ContLR	female	adult	R	L	17	3	1	0.9792
1	Fraukje	Kara	ContLR	female	adult	R	L	17	4	1	0.9792
1	Fraukje	Kara	ContLR	female	adult	R	L	17	5	1	0.9792
1	Fraukje	Kara	ContLR	female	adult	R	L	17	7	1	0.9792
1	Fraukje	Kara	ContLR	female	adult	R	L	17	8	1	0.9792
1	Fraukje	Kara	ContLR	female	adult	R	L	17	12	1	0.9792
1	Fraukje	Lobo	ContLR	female	adult	R	L	18	1	1	0.9792
1	Fraukje	Lobo	ContLR	female	adult	R	L	18	4	1	0.9792
1	Fraukje	Lobo	ContLR	female	adult	R	L	18	5	1	0.9792
1	Fraukje	Lobo	ContLR	female	adult	R	L	18	7	1	0.9792
1	Fraukje	Lobo	ContLR	female	adult	R	L	18	8	1	0.9792
1	Fraukje	Lobo	ContLR	female	adult	R	L	18	9	1	0.9792
1	Fraukje	Kara	ContSR	female	adult	L	L	1	3	1	0.9792
1	Fraukje	Kara	ContSR	female	adult	L	L	1	4	1	0.9792
1	Fraukje	Kara	ContSR	female	adult	L	L	1	7	1	0.9792
1	Fraukje	Kara	ContSR	female	adult	L	L	1	8	1	0.9792
1	Fraukje	Kara	ContSR	female	adult	L	L	1	11	1	0.9792
1	Fraukje	Kara	ContSR	female	adult	L	L	1	12	1	0.9792
1	Fraukje	Lobo	ContSR	female	adult	L	L	2	1	1	0.9792
1	Fraukje	Lobo	ContSR	female	adult	L	L	2	2	1	0.9792
1	Fraukje	Lobo	ContSR	female	adult	L	L	2	6	1	0.9792
1	Fraukje	Lobo	ContSR	female	adult	L	L	2	7	1	0.9792
1	Fraukje	Lobo	ContSR	female	adult	L	L	2	8	1	0.9792
1	Fraukje	Lobo	ContSR	female	adult	L	L	2	12	1	0.9792
1	Fraukje	Sandra	ContSR	female	adult	L	L	3	4	1	0.9792
1	Fraukje	Sandra	ContSR	female	adult	L	L	3	5	1	0.9792
1	Fraukje	Sandra	ContSR	female	adult	L	L	3	6	1	0.9792
1	Fraukje	Sandra	ContSR	female	adult	L	L	3	10	1	0.9792
1	Fraukje	Sandra	ContSR	female	adult	L	L	3	11	1	0.9792
1	Fraukje	Sandra	ContSR	female	adult	L	L	3	12	1	0.9792
1	Fraukje	Kara	ContSR	female	adult	L	L	4	1	1	0.9792
1	Fraukje	Kara	ContSR	female	adult	L	L	4	2	1	0.9792
1	Fraukje	Kara	ContSR	female	adult	L	L	4	5	1	0.9792
1	Fraukje	Kara	ContSR	female	adult	L	L	4	6	1	0.9792
1	Fraukje	Kara	ContSR	female	adult	L	L	4	9	1	0.9792
1	Fraukje	Kara	ContSR	female	adult	L	L	4	10	1	0.9792
1	Fraukje	Kara	ContSR	female	adult	R	R	5	2	0	0.9792
1	Fraukje	Kara	ContSR	female	adult	R	R	5	3	1	0.9792
1	Fraukje	Kara	ContSR	female	adult	R	R	5	4	1	0.9792
1	Fraukje	Kara	ContSR	female	adult	R	R	5	8	1	0.9792
1	Fraukje	Kara	ContSR	female	adult	R	R	5	9	1	0.9792
1	Fraukje	Kara	ContSR	female	adult	R	R	5	10	1	0.9792
1	Fraukje	Sandra	ContSR	female	adult	R	R	6	1	1	0.9792
1	Fraukje	Sandra	ContSR	female	adult	R	R	6	2	1	0.9792
1	Fraukje	Sandra	ContSR	female	adult	R	R	6	5	1	0.9792
1	Fraukje	Sandra	ContSR	female	adult	R	R	6	6	1	0.9792
1	Fraukje	Sandra	ContSR	female	adult	R	R	6	7	0	0.9792
1	Fraukje	Sandra	ContSR	female	adult	R	R	6	11	1	0.9792
1	Fraukje	Lobo	ContSR	female	adult	R	R	7	2	1	0.9792
1	Fraukje	Lobo	ContSR	female	adult	R	R	7	3	1	0.9792
1	Fraukje	Lobo	ContSR	female	adult	R	R	7	4	1	0.9792
1	Fraukje	Lobo	ContSR	female	adult	R	R	7	8	1	0.9792
1	Fraukje	Lobo	ContSR	female	adult	R	R	7	11	1	0.9792
1	Fraukje	Lobo	ContSR	female	adult	R	R	7	12	1	0.9792
1	Fraukje	Sandra	ContSR	female	adult	R	R	8	1	0	0.9792
1	Fraukje	Sandra	ContSR	female	adult	R	R	8	2	0	0.9792
1	Fraukje	Sandra	ContSR	female	adult	R	R	8	3	1	0.9792
1	Fraukje	Sandra	ContSR	female	adult	R	R	8	5	1	0.9792
1	Fraukje	Sandra	ContSR	female	adult	R	R	8	9	1	0.9792
1	Fraukje	Sandra	ContSR	female	adult	R	R	8	10	1	0.9792
1	Fraukje	Sandra	ContSR	female	adult	L	L	9	4	1	0.9792
1	Fraukje	Sandra	ContSR	female	adult	L	L	9	5	1	0.9792
1	Fraukje	Sandra	ContSR	female	adult	L	L	9	6	1	0.9792
1	Fraukje	Sandra	ContSR	female	adult	L	L	9	8	1	0.9792
1	Fraukje	Sandra	ContSR	female	adult	L	L	9	11	1	0.9792
1	Fraukje	Sandra	ContSR	female	adult	L	L	9	12	1	0.9792
1	Fraukje	Lobo	ContSR	female	adult	L	L	10	1	1	0.9792
1	Fraukje	Lobo	ContSR	female	adult	L	L	10	2	1	0.9792
1	Fraukje	Lobo	ContSR	female	adult	L	L	10	5	1	0.9792
1	Fraukje	Lobo	ContSR	female	adult	L	L	10	8	1	0.9792
1	Fraukje	Lobo	ContSR	female	adult	L	L	10	9	1	0.9792
1	Fraukje	Lobo	ContSR	female	adult	L	L	10	10	1	0.9792
1	Fraukje	Kara	ContSR	female	adult	R	R	11	1	1	0.9792
1	Fraukje	Kara	ContSR	female	adult	R	R	11	2	1	0.9792
1	Fraukje	Kara	ContSR	female	adult	R	R	11	6	1	0.9792
1	Fraukje	Kara	ContSR	female	adult	R	R	11	7	1	0.9792
1	Fraukje	Kara	ContSR	female	adult	R	R	11	8	1	0.9792
1	Fraukje	Kara	ContSR	female	adult	R	R	11	12	1	0.9792
1	Fraukje	Lobo	ContSR	female	adult	R	R	12	3	1	0.9792
1	Fraukje	Lobo	ContSR	female	adult	R	R	12	4	1	0.9792
1	Fraukje	Lobo	ContSR	female	adult	R	R	12	5	1	0.9792
1	Fraukje	Lobo	ContSR	female	adult	R	R	12	9	1	0.9792
1	Fraukje	Lobo	ContSR	female	adult	R	R	12	10	1	0.9792
1	Fraukje	Lobo	ContSR	female	adult	R	R	12	11	0	0.9792
1	Fraukje	Sandra	ContSR	female	adult	R	R	13	4	1	0.9792
1	Fraukje	Sandra	ContSR	female	adult	R	R	13	5	1	0.9792
1	Fraukje	Sandra	ContSR	female	adult	R	R	13	6	1	0.9792
1	Fraukje	Sandra	ContSR	female	adult	R	R	13	8	1	0.9792
1	Fraukje	Sandra	ContSR	female	adult	R	R	13	11	1	0.9792
1	Fraukje	Sandra	ContSR	female	adult	R	R	13	12	1	0.9792
1	Fraukje	Lobo	ContSR	female	adult	L	L	14	1	1	0.9792
1	Fraukje	Lobo	ContSR	female	adult	L	L	14	2	1	0.9792
1	Fraukje	Lobo	ContSR	female	adult	L	L	14	3	1	0.9792
1	Fraukje	Lobo	ContSR	female	adult	L	L	14	7	1	0.9792
1	Fraukje	Lobo	ContSR	female	adult	L	L	14	8	1	0.9792
1	Fraukje	Lobo	ContSR	female	adult	L	L	14	11	1	0.9792
1	Fraukje	Kara	ContSR	female	adult	L	L	15	1	1	0.9792
1	Fraukje	Kara	ContSR	female	adult	L	L	15	4	0	0.9792
1	Fraukje	Kara	ContSR	female	adult	L	L	15	5	0	0.9792
1	Fraukje	Kara	ContSR	female	adult	L	L	15	6	0	0.9792
1	Fraukje	Kara	ContSR	female	adult	L	L	15	10	1	0.9792
1	Fraukje	Kara	ContSR	female	adult	L	L	15	11	1	0.9792
1	Fraukje	Sandra	ContSR	female	adult	L	L	16	3	1	0.9792
1	Fraukje	Sandra	ContSR	female	adult	L	L	16	4	1	0.9792
1	Fraukje	Sandra	ContSR	female	adult	L	L	16	5	1	0.9792
1	Fraukje	Sandra	ContSR	female	adult	L	L	16	9	1	0.9792
1	Fraukje	Sandra	ContSR	female	adult	L	L	16	10	1	0.9792
1	Fraukje	Sandra	ContSR	female	adult	L	L	16	12	1	0.9792
1	Fraukje	Kara	ContSR	female	adult	R	R	17	1	1	0.9792
1	Fraukje	Kara	ContSR	female	adult	R	R	17	2	1	0.9792
1	Fraukje	Kara	ContSR	female	adult	R	R	17	6	1	0.9792
1	Fraukje	Kara	ContSR	female	adult	R	R	17	9	1	0.9792
1	Fraukje	Kara	ContSR	female	adult	R	R	17	10	1	0.9792
1	Fraukje	Kara	ContSR	female	adult	R	R	17	11	0	0.9792
1	Fraukje	Lobo	ContSR	female	adult	R	R	18	2	1	0.9792
1	Fraukje	Lobo	ContSR	female	adult	R	R	18	3	1	0.9792
1	Fraukje	Lobo	ContSR	female	adult	R	R	18	6	1	0.9792
1	Fraukje	Lobo	ContSR	female	adult	R	R	18	10	1	0.9792
1	Fraukje	Lobo	ContSR	female	adult	R	R	18	11	1	0.9792
1	Fraukje	Lobo	ContSR	female	adult	R	R	18	12	1	0.9792
1	Fraukje	Kara	ExpLR	female	adult	L	R	1	3	1	0.9792
1	Fraukje	Kara	ExpLR	female	adult	L	R	1	4	1	0.9792
1	Fraukje	Kara	ExpLR	female	adult	L	R	1	7	1	0.9792
1	Fraukje	Kara	ExpLR	female	adult	L	R	1	8	1	0.9792
1	Fraukje	Kara	ExpLR	female	adult	L	R	1	11	1	0.9792
1	Fraukje	Kara	ExpLR	female	adult	L	R	1	12	1	0.9792
1	Fraukje	Sandra	ExpLR	female	adult	R	L	2	3	1	0.9792
1	Fraukje	Sandra	ExpLR	female	adult	R	L	2	4	1	0.9792
1	Fraukje	Sandra	ExpLR	female	adult	R	L	2	5	0	0.9792
1	Fraukje	Sandra	ExpLR	female	adult	R	L	2	9	1	0.9792
1	Fraukje	Sandra	ExpLR	female	adult	R	L	2	10	1	0.9792
1	Fraukje	Sandra	ExpLR	female	adult	R	L	2	11	1	0.9792
1	Fraukje	Sandra	ExpLR	female	adult	L	R	3	3	1	0.9792
1	Fraukje	Sandra	ExpLR	female	adult	L	R	3	4	1	0.9792
1	Fraukje	Sandra	ExpLR	female	adult	L	R	3	7	1	0.9792
1	Fraukje	Sandra	ExpLR	female	adult	L	R	3	8	1	0.9792
1	Fraukje	Sandra	ExpLR	female	adult	L	R	3	11	1	0.9792
1	Fraukje	Sandra	ExpLR	female	adult	L	R	3	12	1	0.9792
1	Fraukje	Kara	ExpLR	female	adult	L	R	4	1	0	0.9792
1	Fraukje	Kara	ExpLR	female	adult	L	R	4	5	1	0.9792
1	Fraukje	Kara	ExpLR	female	adult	L	R	4	6	1	0.9792
1	Fraukje	Kara	ExpLR	female	adult	L	R	4	7	1	0.9792
1	Fraukje	Kara	ExpLR	female	adult	L	R	4	11	1	0.9792
1	Fraukje	Kara	ExpLR	female	adult	L	R	4	12	1	0.9792
1	Fraukje	Lobo	ExpLR	female	adult	L	R	5	4	1	0.9792
1	Fraukje	Lobo	ExpLR	female	adult	L	R	5	5	1	0.9792
1	Fraukje	Lobo	ExpLR	female	adult	L	R	5	6	1	0.9792
1	Fraukje	Lobo	ExpLR	female	adult	L	R	5	10	1	0.9792
1	Fraukje	Lobo	ExpLR	female	adult	L	R	5	11	1	0.9792
1	Fraukje	Lobo	ExpLR	female	adult	L	R	5	12	1	0.9792
1	Fraukje	Kara	ExpLR	female	adult	R	L	6	1	0	0.9792
1	Fraukje	Kara	ExpLR	female	adult	R	L	6	2	1	0.9792
1	Fraukje	Kara	ExpLR	female	adult	R	L	6	6	1	0.9792
1	Fraukje	Kara	ExpLR	female	adult	R	L	6	10	1	0.9792
1	Fraukje	Kara	ExpLR	female	adult	R	L	6	11	1	0.9792
1	Fraukje	Kara	ExpLR	female	adult	R	L	6	12	1	0.9792
1	Fraukje	Sandra	ExpLR	female	adult	R	L	7	3	1	0.9792
1	Fraukje	Sandra	ExpLR	female	adult	R	L	7	6	1	0.9792
1	Fraukje	Sandra	ExpLR	female	adult	R	L	7	7	1	0.9792
1	Fraukje	Sandra	ExpLR	female	adult	R	L	7	8	1	0.9792
1	Fraukje	Sandra	ExpLR	female	adult	R	L	7	10	1	0.9792
1	Fraukje	Sandra	ExpLR	female	adult	R	L	7	12	1	0.9792
1	Fraukje	Lobo	ExpLR	female	adult	R	L	8	1	1	0.9792
1	Fraukje	Lobo	ExpLR	female	adult	R	L	8	2	1	0.9792
1	Fraukje	Lobo	ExpLR	female	adult	R	L	8	5	1	0.9792
1	Fraukje	Lobo	ExpLR	female	adult	R	L	8	6	1	0.9792
1	Fraukje	Lobo	ExpLR	female	adult	R	L	8	9	1	0.9792
1	Fraukje	Lobo	ExpLR	female	adult	R	L	8	10	1	0.9792
1	Fraukje	Sandra	ExpLR	female	adult	L	R	9	1	1	0.9792
1	Fraukje	Sandra	ExpLR	female	adult	L	R	9	2	1	0.9792
1	Fraukje	Sandra	ExpLR	female	adult	L	R	9	5	1	0.9792
1	Fraukje	Sandra	ExpLR	female	adult	L	R	9	6	1	0.9792
1	Fraukje	Sandra	ExpLR	female	adult	L	R	9	9	1	0.9792
1	Fraukje	Sandra	ExpLR	female	adult	L	R	9	10	1	0.9792
1	Fraukje	Lobo	ExpLR	female	adult	L	R	10	1	1	0.9792
1	Fraukje	Lobo	ExpLR	female	adult	L	R	10	2	1	0.9792
1	Fraukje	Lobo	ExpLR	female	adult	L	R	10	4	1	0.9792
1	Fraukje	Lobo	ExpLR	female	adult	L	R	10	5	1	0.9792
1	Fraukje	Lobo	ExpLR	female	adult	L	R	10	6	1	0.9792
1	Fraukje	Lobo	ExpLR	female	adult	L	R	10	10	1	0.9792
1	Fraukje	Kara	ExpLR	female	adult	R	L	11	1	1	0.9792
1	Fraukje	Kara	ExpLR	female	adult	R	L	11	2	1	0.9792
1	Fraukje	Kara	ExpLR	female	adult	R	L	11	4	1	0.9792
1	Fraukje	Kara	ExpLR	female	adult	R	L	11	7	1	0.9792
1	Fraukje	Kara	ExpLR	female	adult	R	L	11	8	1	0.9792
1	Fraukje	Kara	ExpLR	female	adult	R	L	11	9	1	0.9792
1	Fraukje	Sandra	ExpLR	female	adult	R	L	12	3	1	0.9792
1	Fraukje	Sandra	ExpLR	female	adult	R	L	12	4	1	0.9792
1	Fraukje	Sandra	ExpLR	female	adult	R	L	12	7	1	0.9792
1	Fraukje	Sandra	ExpLR	female	adult	R	L	12	8	1	0.9792
1	Fraukje	Sandra	ExpLR	female	adult	R	L	12	11	1	0.9792
1	Fraukje	Sandra	ExpLR	female	adult	R	L	12	12	1	0.9792
1	Fraukje	Lobo	ExpLR	female	adult	R	L	13	3	1	0.9792
1	Fraukje	Lobo	ExpLR	female	adult	R	L	13	4	1	0.9792
1	Fraukje	Lobo	ExpLR	female	adult	R	L	13	7	1	0.9792
1	Fraukje	Lobo	ExpLR	female	adult	R	L	13	8	1	0.9792
1	Fraukje	Lobo	ExpLR	female	adult	R	L	13	11	1	0.9792
1	Fraukje	Lobo	ExpLR	female	adult	R	L	13	12	1	0.9792
1	Fraukje	Kara	ExpLR	female	adult	L	R	14	1	1	0.9792
1	Fraukje	Kara	ExpLR	female	adult	L	R	14	2	1	0.9792
1	Fraukje	Kara	ExpLR	female	adult	L	R	14	5	1	0.9792
1	Fraukje	Kara	ExpLR	female	adult	L	R	14	6	1	0.9792
1	Fraukje	Kara	ExpLR	female	adult	L	R	14	9	1	0.9792
1	Fraukje	Kara	ExpLR	female	adult	L	R	14	10	1	0.9792
1	Fraukje	Sandra	ExpLR	female	adult	L	R	15	3	1	0.9792
1	Fraukje	Sandra	ExpLR	female	adult	L	R	15	4	1	0.9792
1	Fraukje	Sandra	ExpLR	female	adult	L	R	15	7	1	0.9792
1	Fraukje	Sandra	ExpLR	female	adult	L	R	15	8	1	0.9792
1	Fraukje	Sandra	ExpLR	female	adult	L	R	15	11	1	0.9792
1	Fraukje	Sandra	ExpLR	female	adult	L	R	15	12	1	0.9792
1	Fraukje	Lobo	ExpLR	female	adult	L	R	16	1	1	0.9792
1	Fraukje	Lobo	ExpLR	female	adult	L	R	16	2	1	0.9792
1	Fraukje	Lobo	ExpLR	female	adult	L	R	16	5	1	0.9792
1	Fraukje	Lobo	ExpLR	female	adult	L	R	16	7	1	0.9792
1	Fraukje	Lobo	ExpLR	female	adult	L	R	16	8	1	0.9792
1	Fraukje	Lobo	ExpLR	female	adult	L	R	16	9	1	0.9792
1	Fraukje	Kara	ExpLR	female	adult	R	L	17	3	1	0.9792
1	Fraukje	Kara	ExpLR	female	adult	R	L	17	4	1	0.9792
1	Fraukje	Kara	ExpLR	female	adult	R	L	17	5	1	0.9792
1	Fraukje	Kara	ExpLR	female	adult	R	L	17	7	1	0.9792
1	Fraukje	Kara	ExpLR	female	adult	R	L	17	8	1	0.9792
1	Fraukje	Kara	ExpLR	female	adult	R	L	17	11	1	0.9792
1	Fraukje	Lobo	ExpLR	female	adult	R	L	18	3	1	0.9792
1	Fraukje	Lobo	ExpLR	female	adult	R	L	18	4	1	0.9792
1	Fraukje	Lobo	ExpLR	female	adult	R	L	18	7	1	0.9792
1	Fraukje	Lobo	ExpLR	female	adult	R	L	18	8	1	0.9792
1	Fraukje	Lobo	ExpLR	female	adult	R	L	18	10	1	0.9792
1	Fraukje	Lobo	ExpLR	female	adult	R	L	18	12	1	0.9792
1	Fraukje	Kara	ExpSR	female	adult	L	L	1	1	0	0.9792
1	Fraukje	Kara	ExpSR	female	adult	L	L	1	2	0	0.9792
1	Fraukje	Kara	ExpSR	female	adult	L	L	1	5	0	0.9792
1	Fraukje	Kara	ExpSR	female	adult	L	L	1	6	0	0.9792
1	Fraukje	Kara	ExpSR	female	adult	L	L	1	9	0	0.9792
1	Fraukje	Kara	ExpSR	female	adult	L	L	1	10	0	0.9792
1	Fraukje	Sandra	ExpSR	female	adult	R	R	2	1	0	0.9792
1	Fraukje	Sandra	ExpSR	female	adult	R	R	2	2	0	0.9792
1	Fraukje	Sandra	ExpSR	female	adult	R	R	2	6	0	0.9792
1	Fraukje	Sandra	ExpSR	female	adult	R	R	2	7	1	0.9792
1	Fraukje	Sandra	ExpSR	female	adult	R	R	2	8	0	0.9792
1	Fraukje	Sandra	ExpSR	female	adult	R	R	2	12	0	0.9792
1	Fraukje	Sandra	ExpSR	female	adult	L	L	3	1	0	0.9792
1	Fraukje	Sandra	ExpSR	female	adult	L	L	3	2	0	0.9792
1	Fraukje	Sandra	ExpSR	female	adult	L	L	3	5	0	0.9792
1	Fraukje	Sandra	ExpSR	female	adult	L	L	3	6	0	0.9792
1	Fraukje	Sandra	ExpSR	female	adult	L	L	3	9	1	0.9792
1	Fraukje	Sandra	ExpSR	female	adult	L	L	3	10	0	0.9792
1	Fraukje	Kara	ExpSR	female	adult	L	L	4	2	0	0.9792
1	Fraukje	Kara	ExpSR	female	adult	L	L	4	3	0	0.9792
1	Fraukje	Kara	ExpSR	female	adult	L	L	4	4	0	0.9792
1	Fraukje	Kara	ExpSR	female	adult	L	L	4	8	0	0.9792
1	Fraukje	Kara	ExpSR	female	adult	L	L	4	9	0	0.9792
1	Fraukje	Kara	ExpSR	female	adult	L	L	4	10	0	0.9792
1	Fraukje	Lobo	ExpSR	female	adult	L	L	5	1	0	0.9792
1	Fraukje	Lobo	ExpSR	female	adult	L	L	5	2	0	0.9792
1	Fraukje	Lobo	ExpSR	female	adult	L	L	5	3	0	0.9792
1	Fraukje	Lobo	ExpSR	female	adult	L	L	5	7	0	0.9792
1	Fraukje	Lobo	ExpSR	female	adult	L	L	5	8	0	0.9792
1	Fraukje	Lobo	ExpSR	female	adult	L	L	5	9	0	0.9792
1	Fraukje	Kara	ExpSR	female	adult	R	R	6	3	1	0.9792
1	Fraukje	Kara	ExpSR	female	adult	R	R	6	4	1	0.9792
1	Fraukje	Kara	ExpSR	female	adult	R	R	6	5	0	0.9792
1	Fraukje	Kara	ExpSR	female	adult	R	R	6	7	0	0.9792
1	Fraukje	Kara	ExpSR	female	adult	R	R	6	8	0	0.9792
1	Fraukje	Kara	ExpSR	female	adult	R	R	6	9	0	0.9792
1	Fraukje	Sandra	ExpSR	female	adult	R	R	7	1	0	0.9792
1	Fraukje	Sandra	ExpSR	female	adult	R	R	7	2	0	0.9792
1	Fraukje	Sandra	ExpSR	female	adult	R	R	7	4	0	0.9792
1	Fraukje	Sandra	ExpSR	female	adult	R	R	7	5	0	0.9792
1	Fraukje	Sandra	ExpSR	female	adult	R	R	7	9	0	0.9792
1	Fraukje	Sandra	ExpSR	female	adult	R	R	7	11	0	0.9792
1	Fraukje	Lobo	ExpSR	female	adult	R	R	8	3	0	0.9792
1	Fraukje	Lobo	ExpSR	female	adult	R	R	8	4	0	0.9792
1	Fraukje	Lobo	ExpSR	female	adult	R	R	8	7	0	0.9792
1	Fraukje	Lobo	ExpSR	female	adult	R	R	8	8	0	0.9792
1	Fraukje	Lobo	ExpSR	female	adult	R	R	8	11	0	0.9792
1	Fraukje	Lobo	ExpSR	female	adult	R	R	8	12	0	0.9792
1	Fraukje	Sandra	ExpSR	female	adult	L	L	9	3	0	0.9792
1	Fraukje	Sandra	ExpSR	female	adult	L	L	9	4	1	0.9792
1	Fraukje	Sandra	ExpSR	female	adult	L	L	9	7	0	0.9792
1	Fraukje	Sandra	ExpSR	female	adult	L	L	9	8	0	0.9792
1	Fraukje	Sandra	ExpSR	female	adult	L	L	9	11	0	0.9792
1	Fraukje	Sandra	ExpSR	female	adult	L	L	9	12	0	0.9792
1	Fraukje	Lobo	ExpSR	female	adult	L	L	10	3	1	0.9792
1	Fraukje	Lobo	ExpSR	female	adult	L	L	10	7	1	0.9792
1	Fraukje	Lobo	ExpSR	female	adult	L	L	10	8	1	0.9792
1	Fraukje	Lobo	ExpSR	female	adult	L	L	10	9	1	0.9792
1	Fraukje	Lobo	ExpSR	female	adult	L	L	10	11	0	0.9792
1	Fraukje	Lobo	ExpSR	female	adult	L	L	10	12	1	0.9792
1	Fraukje	Kara	ExpSR	female	adult	R	R	11	3	0	0.9792
1	Fraukje	Kara	ExpSR	female	adult	R	R	11	5	0	0.9792
1	Fraukje	Kara	ExpSR	female	adult	R	R	11	6	1	0.9792
1	Fraukje	Kara	ExpSR	female	adult	R	R	11	10	0	0.9792
1	Fraukje	Kara	ExpSR	female	adult	R	R	11	11	1	0.9792
1	Fraukje	Kara	ExpSR	female	adult	R	R	11	12	1	0.9792
1	Fraukje	Sandra	ExpSR	female	adult	R	R	12	1	1	0.9792
1	Fraukje	Sandra	ExpSR	female	adult	R	R	12	2	1	0.9792
1	Fraukje	Sandra	ExpSR	female	adult	R	R	12	5	1	0.9792
1	Fraukje	Sandra	ExpSR	female	adult	R	R	12	6	1	0.9792
1	Fraukje	Sandra	ExpSR	female	adult	R	R	12	9	1	0.9792
1	Fraukje	Sandra	ExpSR	female	adult	R	R	12	10	1	0.9792
1	Fraukje	Lobo	ExpSR	female	adult	R	R	13	1	1	0.9792
1	Fraukje	Lobo	ExpSR	female	adult	R	R	13	2	1	0.9792
1	Fraukje	Lobo	ExpSR	female	adult	R	R	13	5	1	0.9792
1	Fraukje	Lobo	ExpSR	female	adult	R	R	13	6	1	0.9792
1	Fraukje	Lobo	ExpSR	female	adult	R	R	13	9	1	0.9792
1	Fraukje	Lobo	ExpSR	female	adult	R	R	13	10	1	0.9792
1	Fraukje	Kara	ExpSR	female	adult	L	L	14	3	0	0.9792
1	Fraukje	Kara	ExpSR	female	adult	L	L	14	4	1	0.9792
1	Fraukje	Kara	ExpSR	female	adult	L	L	14	7	1	0.9792
1	Fraukje	Kara	ExpSR	female	adult	L	L	14	8	1	0.9792
1	Fraukje	Kara	ExpSR	female	adult	L	L	14	11	1	0.9792
1	Fraukje	Kara	ExpSR	female	adult	L	L	14	12	1	0.9792
1	Fraukje	Sandra	ExpSR	female	adult	L	L	15	1	0	0.9792
1	Fraukje	Sandra	ExpSR	female	adult	L	L	15	2	0	0.9792
1	Fraukje	Sandra	ExpSR	female	adult	L	L	15	5	0	0.9792
1	Fraukje	Sandra	ExpSR	female	adult	L	L	15	6	1	0.9792
1	Fraukje	Sandra	ExpSR	female	adult	L	L	15	9	1	0.9792
1	Fraukje	Sandra	ExpSR	female	adult	L	L	15	10	1	0.9792
1	Fraukje	Lobo	ExpSR	female	adult	L	L	16	3	1	0.9792
1	Fraukje	Lobo	ExpSR	female	adult	L	L	16	4	1	0.9792
1	Fraukje	Lobo	ExpSR	female	adult	L	L	16	6	1	0.9792
1	Fraukje	Lobo	ExpSR	female	adult	L	L	16	10	1	0.9792
1	Fraukje	Lobo	ExpSR	female	adult	L	L	16	11	1	0.9792
1	Fraukje	Lobo	ExpSR	female	adult	L	L	16	12	1	0.9792
1	Fraukje	Kara	ExpSR	female	adult	R	R	17	1	0	0.9792
1	Fraukje	Kara	ExpSR	female	adult	R	R	17	2	0	0.9792
1	Fraukje	Kara	ExpSR	female	adult	R	R	17	6	1	0.9792
1	Fraukje	Kara	ExpSR	female	adult	R	R	17	9	1	0.9792
1	Fraukje	Kara	ExpSR	female	adult	R	R	17	10	1	0.9792
1	Fraukje	Kara	ExpSR	female	adult	R	R	17	12	1	0.9792
1	Fraukje	Lobo	ExpSR	female	adult	R	R	18	1	0	0.9792
1	Fraukje	Lobo	ExpSR	female	adult	R	R	18	2	1	0.9792
1	Fraukje	Lobo	ExpSR	female	adult	R	R	18	5	0	0.9792
1	Fraukje	Lobo	ExpSR	female	adult	R	R	18	6	0	0.9792
1	Fraukje	Lobo	ExpSR	female	adult	R	R	18	9	1	0.9792
1	Fraukje	Lobo	ExpSR	female	adult	R	R	18	11	1	0.9792
1	Kara	Kofi	ContLR	female	juvenile	L	R	1	3	1	0.9167
1	Kara	Kofi	ContLR	female	juvenile	L	R	1	4	1	0.9167
1	Kara	Kofi	ContLR	female	juvenile	L	R	1	7	1	0.9167
1	Kara	Kofi	ContLR	female	juvenile	L	R	1	8	1	0.9167
1	Kara	Kofi	ContLR	female	juvenile	L	R	1	10	1	0.9167
1	Kara	Kofi	ContLR	female	juvenile	L	R	1	12	1	0.9167
1	Kara	Kofi	ContLR	female	juvenile	R	L	2	1	1	0.9167
1	Kara	Kofi	ContLR	female	juvenile	R	L	2	2	1	0.9167
1	Kara	Kofi	ContLR	female	juvenile	R	L	2	5	1	0.9167
1	Kara	Kofi	ContLR	female	juvenile	R	L	2	6	0	0.9167
1	Kara	Kofi	ContLR	female	juvenile	R	L	2	9	1	0.9167
1	Kara	Kofi	ContLR	female	juvenile	R	L	2	10	1	0.9167
1	Kara	Kofi	ContLR	female	juvenile	L	R	3	3	1	0.9167
1	Kara	Kofi	ContLR	female	juvenile	L	R	3	4	1	0.9167
1	Kara	Kofi	ContLR	female	juvenile	L	R	3	8	1	0.9167
1	Kara	Kofi	ContLR	female	juvenile	L	R	3	9	1	0.9167
1	Kara	Kofi	ContLR	female	juvenile	L	R	3	10	1	0.9167
1	Kara	Kofi	ContLR	female	juvenile	L	R	3	12	1	0.9167
1	Kara	Kofi	ContLR	female	juvenile	R	L	4	3	1	0.9167
1	Kara	Kofi	ContLR	female	juvenile	R	L	4	4	1	0.9167
1	Kara	Kofi	ContLR	female	juvenile	R	L	4	5	1	0.9167
1	Kara	Kofi	ContLR	female	juvenile	R	L	4	7	1	0.9167
1	Kara	Kofi	ContLR	female	juvenile	R	L	4	8	1	0.9167
1	Kara	Kofi	ContLR	female	juvenile	R	L	4	9	1	0.9167
1	Kara	Kofi	ContLR	female	juvenile	L	R	5	4	1	0.9167
1	Kara	Kofi	ContLR	female	juvenile	L	R	5	5	1	0.9167
1	Kara	Kofi	ContLR	female	juvenile	L	R	5	6	1	0.9167
1	Kara	Kofi	ContLR	female	juvenile	L	R	5	8	1	0.9167
1	Kara	Kofi	ContLR	female	juvenile	L	R	5	11	1	0.9167
1	Kara	Kofi	ContLR	female	juvenile	L	R	5	12	1	0.9167
1	Kara	Kofi	ContLR	female	juvenile	R	L	6	4	1	0.9167
1	Kara	Kofi	ContLR	female	juvenile	R	L	6	5	1	0.9167
1	Kara	Kofi	ContLR	female	juvenile	R	L	6	6	1	0.9167
1	Kara	Kofi	ContLR	female	juvenile	R	L	6	8	1	0.9167
1	Kara	Kofi	ContLR	female	juvenile	R	L	6	11	1	0.9167
1	Kara	Kofi	ContLR	female	juvenile	R	L	6	12	1	0.9167
1	Kara	Kofi	ContSR	female	juvenile	L	L	1	1	1	0.9167
1	Kara	Kofi	ContSR	female	juvenile	L	L	1	2	1	0.9167
1	Kara	Kofi	ContSR	female	juvenile	L	L	1	5	1	0.9167
1	Kara	Kofi	ContSR	female	juvenile	L	L	1	6	1	0.9167
1	Kara	Kofi	ContSR	female	juvenile	L	L	1	9	1	0.9167
1	Kara	Kofi	ContSR	female	juvenile	L	L	1	11	1	0.9167
1	Kara	Kofi	ContSR	female	juvenile	R	R	2	3	1	0.9167
1	Kara	Kofi	ContSR	female	juvenile	R	R	2	4	1	0.9167
1	Kara	Kofi	ContSR	female	juvenile	R	R	2	7	1	0.9167
1	Kara	Kofi	ContSR	female	juvenile	R	R	2	8	1	0.9167
1	Kara	Kofi	ContSR	female	juvenile	R	R	2	11	1	0.9167
1	Kara	Kofi	ContSR	female	juvenile	R	R	2	12	1	0.9167
1	Kara	Kofi	ContSR	female	juvenile	L	L	3	1	1	0.9167
1	Kara	Kofi	ContSR	female	juvenile	L	L	3	2	1	0.9167
1	Kara	Kofi	ContSR	female	juvenile	L	L	3	5	1	0.9167
1	Kara	Kofi	ContSR	female	juvenile	L	L	3	6	1	0.9167
1	Kara	Kofi	ContSR	female	juvenile	L	L	3	7	1	0.9167
1	Kara	Kofi	ContSR	female	juvenile	L	L	3	11	1	0.9167
1	Kara	Kofi	ContSR	female	juvenile	R	R	4	1	1	0.9167
1	Kara	Kofi	ContSR	female	juvenile	R	R	4	2	1	0.9167
1	Kara	Kofi	ContSR	female	juvenile	R	R	4	6	1	0.9167
1	Kara	Kofi	ContSR	female	juvenile	R	R	4	10	1	0.9167
1	Kara	Kofi	ContSR	female	juvenile	R	R	4	11	1	0.9167
1	Kara	Kofi	ContSR	female	juvenile	R	R	4	12	1	0.9167
1	Kara	Kofi	ContSR	female	juvenile	L	L	5	1	1	0.9167
1	Kara	Kofi	ContSR	female	juvenile	L	L	5	2	1	0.9167
1	Kara	Kofi	ContSR	female	juvenile	L	L	5	3	1	0.9167
1	Kara	Kofi	ContSR	female	juvenile	L	L	5	7	1	0.9167
1	Kara	Kofi	ContSR	female	juvenile	L	L	5	9	1	0.9167
1	Kara	Kofi	ContSR	female	juvenile	L	L	5	10	1	0.9167
1	Kara	Kofi	ContSR	female	juvenile	R	R	6	1	1	0.9167
1	Kara	Kofi	ContSR	female	juvenile	R	R	6	2	1	0.9167
1	Kara	Kofi	ContSR	female	juvenile	R	R	6	3	1	0.9167
1	Kara	Kofi	ContSR	female	juvenile	R	R	6	7	1	0.9167
1	Kara	Kofi	ContSR	female	juvenile	R	R	6	9	1	0.9167
1	Kara	Kofi	ContSR	female	juvenile	R	R	6	10	0	0.9167
1	Kara	Kofi	ExpLR	female	juvenile	L	R	1	1	1	0.9167
1	Kara	Kofi	ExpLR	female	juvenile	L	R	1	3	1	0.9167
1	Kara	Kofi	ExpLR	female	juvenile	L	R	1	6	1	0.9167
1	Kara	Kofi	ExpLR	female	juvenile	L	R	1	7	1	0.9167
1	Kara	Kofi	ExpLR	female	juvenile	L	R	1	9	1	0.9167
1	Kara	Kofi	ExpLR	female	juvenile	L	R	1	12	1	0.9167
1	Kara	Kofi	ExpLR	female	juvenile	R	L	2	3	1	0.9167
1	Kara	Kofi	ExpLR	female	juvenile	R	L	2	4	1	0.9167
1	Kara	Kofi	ExpLR	female	juvenile	R	L	2	7	1	0.9167
1	Kara	Kofi	ExpLR	female	juvenile	R	L	2	8	1	0.9167
1	Kara	Kofi	ExpLR	female	juvenile	R	L	2	11	1	0.9167
1	Kara	Kofi	ExpLR	female	juvenile	R	L	2	12	1	0.9167
1	Kara	Kofi	ExpLR	female	juvenile	L	R	3	1	1	0.9167
1	Kara	Kofi	ExpLR	female	juvenile	L	R	3	2	1	0.9167
1	Kara	Kofi	ExpLR	female	juvenile	L	R	3	4	1	0.9167
1	Kara	Kofi	ExpLR	female	juvenile	L	R	3	5	1	0.9167
1	Kara	Kofi	ExpLR	female	juvenile	L	R	3	9	1	0.9167
1	Kara	Kofi	ExpLR	female	juvenile	L	R	3	12	1	0.9167
1	Kara	Kofi	ExpLR	female	juvenile	R	L	4	4	1	0.9167
1	Kara	Kofi	ExpLR	female	juvenile	R	L	4	7	1	0.9167
1	Kara	Kofi	ExpLR	female	juvenile	R	L	4	8	1	0.9167
1	Kara	Kofi	ExpLR	female	juvenile	R	L	4	9	1	0.9167
1	Kara	Kofi	ExpLR	female	juvenile	R	L	4	11	1	0.9167
1	Kara	Kofi	ExpLR	female	juvenile	R	L	4	12	1	0.9167
1	Kara	Kofi	ExpLR	female	juvenile	L	R	5	1	1	0.9167
1	Kara	Kofi	ExpLR	female	juvenile	L	R	5	2	1	0.9167
1	Kara	Kofi	ExpLR	female	juvenile	L	R	5	5	1	0.9167
1	Kara	Kofi	ExpLR	female	juvenile	L	R	5	6	1	0.9167
1	Kara	Kofi	ExpLR	female	juvenile	L	R	5	7	1	0.9167
1	Kara	Kofi	ExpLR	female	juvenile	L	R	5	9	1	0.9167
1	Kara	Kofi	ExpLR	female	juvenile	R	L	6	3	1	0.9167
1	Kara	Kofi	ExpLR	female	juvenile	R	L	6	4	1	0.9167
1	Kara	Kofi	ExpLR	female	juvenile	R	L	6	7	1	0.9167
1	Kara	Kofi	ExpLR	female	juvenile	R	L	6	8	1	0.9167
1	Kara	Kofi	ExpLR	female	juvenile	R	L	6	11	1	0.9167
1	Kara	Kofi	ExpLR	female	juvenile	R	L	6	12	1	0.9167
1	Kara	Kofi	ExpSR	female	juvenile	L	L	1	2	0	0.9167
1	Kara	Kofi	ExpSR	female	juvenile	L	L	1	4	0	0.9167
1	Kara	Kofi	ExpSR	female	juvenile	L	L	1	5	0	0.9167
1	Kara	Kofi	ExpSR	female	juvenile	L	L	1	8	0	0.9167
1	Kara	Kofi	ExpSR	female	juvenile	L	L	1	10	1	0.9167
1	Kara	Kofi	ExpSR	female	juvenile	L	L	1	11	1	0.9167
1	Kara	Kofi	ExpSR	female	juvenile	R	R	2	1	0	0.9167
1	Kara	Kofi	ExpSR	female	juvenile	R	R	2	2	0	0.9167
1	Kara	Kofi	ExpSR	female	juvenile	R	R	2	5	0	0.9167
1	Kara	Kofi	ExpSR	female	juvenile	R	R	2	6	1	0.9167
1	Kara	Kofi	ExpSR	female	juvenile	R	R	2	9	0	0.9167
1	Kara	Kofi	ExpSR	female	juvenile	R	R	2	10	1	0.9167
1	Kara	Kofi	ExpSR	female	juvenile	L	L	3	3	1	0.9167
1	Kara	Kofi	ExpSR	female	juvenile	L	L	3	6	0	0.9167
1	Kara	Kofi	ExpSR	female	juvenile	L	L	3	7	1	0.9167
1	Kara	Kofi	ExpSR	female	juvenile	L	L	3	8	1	0.9167
1	Kara	Kofi	ExpSR	female	juvenile	L	L	3	10	1	0.9167
1	Kara	Kofi	ExpSR	female	juvenile	L	L	3	11	1	0.9167
1	Kara	Kofi	ExpSR	female	juvenile	R	R	4	1	0	0.9167
1	Kara	Kofi	ExpSR	female	juvenile	R	R	4	2	0	0.9167
1	Kara	Kofi	ExpSR	female	juvenile	R	R	4	3	0	0.9167
1	Kara	Kofi	ExpSR	female	juvenile	R	R	4	5	0	0.9167
1	Kara	Kofi	ExpSR	female	juvenile	R	R	4	6	0	0.9167
1	Kara	Kofi	ExpSR	female	juvenile	R	R	4	10	0	0.9167
1	Kara	Kofi	ExpSR	female	juvenile	L	L	5	3	1	0.9167
1	Kara	Kofi	ExpSR	female	juvenile	L	L	5	4	1	0.9167
1	Kara	Kofi	ExpSR	female	juvenile	L	L	5	8	0	0.9167
1	Kara	Kofi	ExpSR	female	juvenile	L	L	5	10	1	0.9167
1	Kara	Kofi	ExpSR	female	juvenile	L	L	5	11	1	0.9167
1	Kara	Kofi	ExpSR	female	juvenile	L	L	5	12	1	0.9167
1	Kara	Kofi	ExpSR	female	juvenile	R	R	6	1	0	0.9167
1	Kara	Kofi	ExpSR	female	juvenile	R	R	6	2	0	0.9167
1	Kara	Kofi	ExpSR	female	juvenile	R	R	6	5	1	0.9167
1	Kara	Kofi	ExpSR	female	juvenile	R	R	6	6	1	0.9167
1	Kara	Kofi	ExpSR	female	juvenile	R	R	6	9	1	0.9167
1	Kara	Kofi	ExpSR	female	juvenile	R	R	6	10	1	0.9167
1	Kofi	Robert	ContLR	female	juvenile	L	R	1	4	1	0.875
1	Kofi	Robert	ContLR	female	juvenile	L	R	1	5	1	0.875
1	Kofi	Robert	ContLR	female	juvenile	L	R	1	6	1	0.875
1	Kofi	Robert	ContLR	female	juvenile	L	R	1	10	1	0.875
1	Kofi	Robert	ContLR	female	juvenile	L	R	1	11	1	0.875
1	Kofi	Robert	ContLR	female	juvenile	L	R	1	12	1	0.875
1	Kofi	Robert	ContLR	female	juvenile	R	L	2	1	1	0.875
1	Kofi	Robert	ContLR	female	juvenile	R	L	2	2	1	0.875
1	Kofi	Robert	ContLR	female	juvenile	R	L	2	4	1	0.875
1	Kofi	Robert	ContLR	female	juvenile	R	L	2	5	1	0.875
1	Kofi	Robert	ContLR	female	juvenile	R	L	2	6	1	0.875
1	Kofi	Robert	ContLR	female	juvenile	R	L	2	10	1	0.875
1	Kofi	Robert	ContLR	female	juvenile	L	R	3	1	1	0.875
1	Kofi	Robert	ContLR	female	juvenile	L	R	3	4	1	0.875
1	Kofi	Robert	ContLR	female	juvenile	L	R	3	5	1	0.875
1	Kofi	Robert	ContLR	female	juvenile	L	R	3	7	1	0.875
1	Kofi	Robert	ContLR	female	juvenile	L	R	3	8	1	0.875
1	Kofi	Robert	ContLR	female	juvenile	L	R	3	9	1	0.875
1	Kofi	Robert	ContLR	female	juvenile	R	L	4	3	1	0.875
1	Kofi	Robert	ContLR	female	juvenile	R	L	4	4	1	0.875
1	Kofi	Robert	ContLR	female	juvenile	R	L	4	7	1	0.875
1	Kofi	Robert	ContLR	female	juvenile	R	L	4	8	1	0.875
1	Kofi	Robert	ContLR	female	juvenile	R	L	4	11	1	0.875
1	Kofi	Robert	ContLR	female	juvenile	R	L	4	12	0	0.875
1	Kofi	Robert	ContLR	female	juvenile	L	R	5	1	1	0.875
1	Kofi	Robert	ContLR	female	juvenile	L	R	5	2	1	0.875
1	Kofi	Robert	ContLR	female	juvenile	L	R	5	5	1	0.875
1	Kofi	Robert	ContLR	female	juvenile	L	R	5	6	1	0.875
1	Kofi	Robert	ContLR	female	juvenile	L	R	5	9	1	0.875
1	Kofi	Robert	ContLR	female	juvenile	L	R	5	10	1	0.875
1	Kofi	Robert	ContLR	female	juvenile	R	L	6	2	1	0.875
1	Kofi	Robert	ContLR	female	juvenile	R	L	6	3	1	0.875
1	Kofi	Robert	ContLR	female	juvenile	R	L	6	6	1	0.875
1	Kofi	Robert	ContLR	female	juvenile	R	L	6	7	1	0.875
1	Kofi	Robert	ContLR	female	juvenile	R	L	6	8	1	0.875
1	Kofi	Robert	ContLR	female	juvenile	R	L	6	12	1	0.875
1	Kofi	Robert	ContSR	female	juvenile	L	L	1	1	1	0.875
1	Kofi	Robert	ContSR	female	juvenile	L	L	1	2	1	0.875
1	Kofi	Robert	ContSR	female	juvenile	L	L	1	3	1	0.875
1	Kofi	Robert	ContSR	female	juvenile	L	L	1	7	1	0.875
1	Kofi	Robert	ContSR	female	juvenile	L	L	1	8	1	0.875
1	Kofi	Robert	ContSR	female	juvenile	L	L	1	9	1	0.875
1	Kofi	Robert	ContSR	female	juvenile	R	R	2	3	1	0.875
1	Kofi	Robert	ContSR	female	juvenile	R	R	2	7	1	0.875
1	Kofi	Robert	ContSR	female	juvenile	R	R	2	8	1	0.875
1	Kofi	Robert	ContSR	female	juvenile	R	R	2	9	1	0.875
1	Kofi	Robert	ContSR	female	juvenile	R	R	2	11	1	0.875
1	Kofi	Robert	ContSR	female	juvenile	R	R	2	12	1	0.875
1	Kofi	Robert	ContSR	female	juvenile	L	L	3	2	0	0.875
1	Kofi	Robert	ContSR	female	juvenile	L	L	3	3	1	0.875
1	Kofi	Robert	ContSR	female	juvenile	L	L	3	6	1	0.875
1	Kofi	Robert	ContSR	female	juvenile	L	L	3	10	1	0.875
1	Kofi	Robert	ContSR	female	juvenile	L	L	3	11	1	0.875
1	Kofi	Robert	ContSR	female	juvenile	L	L	3	12	1	0.875
1	Kofi	Robert	ContSR	female	juvenile	R	R	4	1	1	0.875
1	Kofi	Robert	ContSR	female	juvenile	R	R	4	2	1	0.875
1	Kofi	Robert	ContSR	female	juvenile	R	R	4	5	1	0.875
1	Kofi	Robert	ContSR	female	juvenile	R	R	4	6	1	0.875
1	Kofi	Robert	ContSR	female	juvenile	R	R	4	9	1	0.875
1	Kofi	Robert	ContSR	female	juvenile	R	R	4	10	1	0.875
1	Kofi	Robert	ContSR	female	juvenile	L	L	5	3	1	0.875
1	Kofi	Robert	ContSR	female	juvenile	L	L	5	4	1	0.875
1	Kofi	Robert	ContSR	female	juvenile	L	L	5	7	1	0.875
1	Kofi	Robert	ContSR	female	juvenile	L	L	5	8	1	0.875
1	Kofi	Robert	ContSR	female	juvenile	L	L	5	11	1	0.875
1	Kofi	Robert	ContSR	female	juvenile	L	L	5	12	1	0.875
1	Kofi	Robert	ContSR	female	juvenile	R	R	6	1	1	0.875
1	Kofi	Robert	ContSR	female	juvenile	R	R	6	4	1	0.875
1	Kofi	Robert	ContSR	female	juvenile	R	R	6	5	1	0.875
1	Kofi	Robert	ContSR	female	juvenile	R	R	6	9	1	0.875
1	Kofi	Robert	ContSR	female	juvenile	R	R	6	10	1	0.875
1	Kofi	Robert	ContSR	female	juvenile	R	R	6	11	1	0.875
1	Kofi	Robert	ExpLR	female	juvenile	L	R	1	2	1	0.875
1	Kofi	Robert	ExpLR	female	juvenile	L	R	1	3	1	0.875
1	Kofi	Robert	ExpLR	female	juvenile	L	R	1	7	1	0.875
1	Kofi	Robert	ExpLR	female	juvenile	L	R	1	8	1	0.875
1	Kofi	Robert	ExpLR	female	juvenile	L	R	1	11	1	0.875
1	Kofi	Robert	ExpLR	female	juvenile	L	R	1	12	1	0.875
1	Kofi	Robert	ExpLR	female	juvenile	R	L	2	4	1	0.875
1	Kofi	Robert	ExpLR	female	juvenile	R	L	2	5	0	0.875
1	Kofi	Robert	ExpLR	female	juvenile	R	L	2	8	1	0.875
1	Kofi	Robert	ExpLR	female	juvenile	R	L	2	9	1	0.875
1	Kofi	Robert	ExpLR	female	juvenile	R	L	2	10	1	0.875
1	Kofi	Robert	ExpLR	female	juvenile	R	L	2	12	1	0.875
1	Kofi	Robert	ExpLR	female	juvenile	L	R	3	1	1	0.875
1	Kofi	Robert	ExpLR	female	juvenile	L	R	3	4	1	0.875
1	Kofi	Robert	ExpLR	female	juvenile	L	R	3	5	1	0.875
1	Kofi	Robert	ExpLR	female	juvenile	L	R	3	9	1	0.875
1	Kofi	Robert	ExpLR	female	juvenile	L	R	3	10	1	0.875
1	Kofi	Robert	ExpLR	female	juvenile	L	R	3	11	1	0.875
1	Kofi	Robert	ExpLR	female	juvenile	R	L	4	1	1	0.875
1	Kofi	Robert	ExpLR	female	juvenile	R	L	4	2	1	0.875
1	Kofi	Robert	ExpLR	female	juvenile	R	L	4	3	1	0.875
1	Kofi	Robert	ExpLR	female	juvenile	R	L	4	6	1	0.875
1	Kofi	Robert	ExpLR	female	juvenile	R	L	4	7	1	0.875
1	Kofi	Robert	ExpLR	female	juvenile	R	L	4	9	1	0.875
1	Kofi	Robert	ExpLR	female	juvenile	L	R	5	4	1	0.875
1	Kofi	Robert	ExpLR	female	juvenile	L	R	5	5	1	0.875
1	Kofi	Robert	ExpLR	female	juvenile	L	R	5	6	1	0.875
1	Kofi	Robert	ExpLR	female	juvenile	L	R	5	9	1	0.875
1	Kofi	Robert	ExpLR	female	juvenile	L	R	5	10	1	0.875
1	Kofi	Robert	ExpLR	female	juvenile	L	R	5	12	1	0.875
1	Kofi	Robert	ExpLR	female	juvenile	R	L	6	1	1	0.875
1	Kofi	Robert	ExpLR	female	juvenile	R	L	6	2	1	0.875
1	Kofi	Robert	ExpLR	female	juvenile	R	L	6	6	1	0.875
1	Kofi	Robert	ExpLR	female	juvenile	R	L	6	7	1	0.875
1	Kofi	Robert	ExpLR	female	juvenile	R	L	6	8	1	0.875
1	Kofi	Robert	ExpLR	female	juvenile	R	L	6	10	1	0.875
1	Kofi	Robert	ExpSR	female	juvenile	L	L	1	1	0	0.875
1	Kofi	Robert	ExpSR	female	juvenile	L	L	1	4	0	0.875
1	Kofi	Robert	ExpSR	female	juvenile	L	L	1	5	0	0.875
1	Kofi	Robert	ExpSR	female	juvenile	L	L	1	6	1	0.875
1	Kofi	Robert	ExpSR	female	juvenile	L	L	1	9	0	0.875
1	Kofi	Robert	ExpSR	female	juvenile	L	L	1	10	0	0.875
1	Kofi	Robert	ExpSR	female	juvenile	R	R	2	1	0	0.875
1	Kofi	Robert	ExpSR	female	juvenile	R	R	2	2	0	0.875
1	Kofi	Robert	ExpSR	female	juvenile	R	R	2	3	1	0.875
1	Kofi	Robert	ExpSR	female	juvenile	R	R	2	6	0	0.875
1	Kofi	Robert	ExpSR	female	juvenile	R	R	2	7	0	0.875
1	Kofi	Robert	ExpSR	female	juvenile	R	R	2	11	0	0.875
1	Kofi	Robert	ExpSR	female	juvenile	L	L	3	2	0	0.875
1	Kofi	Robert	ExpSR	female	juvenile	L	L	3	3	1	0.875
1	Kofi	Robert	ExpSR	female	juvenile	L	L	3	6	1	0.875
1	Kofi	Robert	ExpSR	female	juvenile	L	L	3	7	0	0.875
1	Kofi	Robert	ExpSR	female	juvenile	L	L	3	8	1	0.875
1	Kofi	Robert	ExpSR	female	juvenile	L	L	3	12	1	0.875
1	Kofi	Robert	ExpSR	female	juvenile	R	R	4	4	1	0.875
1	Kofi	Robert	ExpSR	female	juvenile	R	R	4	5	1	0.875
1	Kofi	Robert	ExpSR	female	juvenile	R	R	4	8	0	0.875
1	Kofi	Robert	ExpSR	female	juvenile	R	R	4	10	1	0.875
1	Kofi	Robert	ExpSR	female	juvenile	R	R	4	11	1	0.875
1	Kofi	Robert	ExpSR	female	juvenile	R	R	4	12	1	0.875
1	Kofi	Robert	ExpSR	female	juvenile	L	L	5	1	0	0.875
1	Kofi	Robert	ExpSR	female	juvenile	L	L	5	2	1	0.875
1	Kofi	Robert	ExpSR	female	juvenile	L	L	5	3	1	0.875
1	Kofi	Robert	ExpSR	female	juvenile	L	L	5	7	1	0.875
1	Kofi	Robert	ExpSR	female	juvenile	L	L	5	8	1	0.875
1	Kofi	Robert	ExpSR	female	juvenile	L	L	5	11	1	0.875
1	Kofi	Robert	ExpSR	female	juvenile	R	R	6	3	0	0.875
1	Kofi	Robert	ExpSR	female	juvenile	R	R	6	4	1	0.875
1	Kofi	Robert	ExpSR	female	juvenile	R	R	6	5	1	0.875
1	Kofi	Robert	ExpSR	female	juvenile	R	R	6	9	0	0.875
1	Kofi	Robert	ExpSR	female	juvenile	R	R	6	11	1	0.875
1	Kofi	Robert	ExpSR	female	juvenile	R	R	6	12	1	0.875
1	Lobo	Kofi	ContLR	male	subadult	R	L	1	1	1	0.9792
1	Lobo	Kofi	ContLR	male	subadult	R	L	1	2	1	0.9792
1	Lobo	Kofi	ContLR	male	subadult	R	L	1	5	1	0.9792
1	Lobo	Kofi	ContLR	male	subadult	R	L	1	6	1	0.9792
1	Lobo	Kofi	ContLR	male	subadult	R	L	1	9	1	0.9792
1	Lobo	Kofi	ContLR	male	subadult	R	L	1	10	1	0.9792
1	Lobo	Robert	ContLR	male	subadult	R	L	2	3	1	0.9792
1	Lobo	Robert	ContLR	male	subadult	R	L	2	4	1	0.9792
1	Lobo	Robert	ContLR	male	subadult	R	L	2	7	1	0.9792
1	Lobo	Robert	ContLR	male	subadult	R	L	2	8	1	0.9792
1	Lobo	Robert	ContLR	male	subadult	R	L	2	11	1	0.9792
1	Lobo	Robert	ContLR	male	subadult	R	L	2	12	1	0.9792
1	Lobo	Kofi	ContLR	male	subadult	L	R	3	1	1	0.9792
1	Lobo	Kofi	ContLR	male	subadult	L	R	3	4	1	0.9792
1	Lobo	Kofi	ContLR	male	subadult	L	R	3	5	1	0.9792
1	Lobo	Kofi	ContLR	male	subadult	L	R	3	6	1	0.9792
1	Lobo	Kofi	ContLR	male	subadult	L	R	3	9	1	0.9792
1	Lobo	Kofi	ContLR	male	subadult	L	R	3	10	1	0.9792
1	Lobo	Robert	ContLR	male	subadult	L	R	4	3	1	0.9792
1	Lobo	Robert	ContLR	male	subadult	L	R	4	4	1	0.9792
1	Lobo	Robert	ContLR	male	subadult	L	R	4	7	1	0.9792
1	Lobo	Robert	ContLR	male	subadult	L	R	4	8	1	0.9792
1	Lobo	Robert	ContLR	male	subadult	L	R	4	11	1	0.9792
1	Lobo	Robert	ContLR	male	subadult	L	R	4	12	1	0.9792
1	Lobo	Kofi	ContLR	male	subadult	R	L	5	3	0	0.9792
1	Lobo	Kofi	ContLR	male	subadult	R	L	5	4	1	0.9792
1	Lobo	Kofi	ContLR	male	subadult	R	L	5	8	1	0.9792
1	Lobo	Kofi	ContLR	male	subadult	R	L	5	9	1	0.9792
1	Lobo	Kofi	ContLR	male	subadult	R	L	5	10	1	0.9792
1	Lobo	Kofi	ContLR	male	subadult	R	L	5	12	1	0.9792
1	Lobo	Kofi	ContLR	male	subadult	L	R	6	4	1	0.9792
1	Lobo	Kofi	ContLR	male	subadult	L	R	6	5	1	0.9792
1	Lobo	Kofi	ContLR	male	subadult	L	R	6	6	1	0.9792
1	Lobo	Kofi	ContLR	male	subadult	L	R	6	10	1	0.9792
1	Lobo	Kofi	ContLR	male	subadult	L	R	6	11	1	0.9792
1	Lobo	Kofi	ContLR	male	subadult	L	R	6	12	1	0.9792
1	Lobo	Kofi	ContLR	male	subadult	R	L	7	1	1	0.9792
1	Lobo	Kofi	ContLR	male	subadult	R	L	7	2	1	0.9792
1	Lobo	Kofi	ContLR	male	subadult	R	L	7	5	1	0.9792
1	Lobo	Kofi	ContLR	male	subadult	R	L	7	6	1	0.9792
1	Lobo	Kofi	ContLR	male	subadult	R	L	7	9	1	0.9792
1	Lobo	Kofi	ContLR	male	subadult	R	L	7	10	1	0.9792
1	Lobo	Robert	ContLR	male	subadult	R	L	8	1	1	0.9792
1	Lobo	Robert	ContLR	male	subadult	R	L	8	2	1	0.9792
1	Lobo	Robert	ContLR	male	subadult	R	L	8	5	1	0.9792
1	Lobo	Robert	ContLR	male	subadult	R	L	8	6	1	0.9792
1	Lobo	Robert	ContLR	male	subadult	R	L	8	7	1	0.9792
1	Lobo	Robert	ContLR	male	subadult	R	L	8	9	1	0.9792
1	Lobo	Kofi	ContLR	male	subadult	L	R	9	4	1	0.9792
1	Lobo	Kofi	ContLR	male	subadult	L	R	9	7	1	0.9792
1	Lobo	Kofi	ContLR	male	subadult	L	R	9	8	1	0.9792
1	Lobo	Kofi	ContLR	male	subadult	L	R	9	9	1	0.9792
1	Lobo	Kofi	ContLR	male	subadult	L	R	9	11	1	0.9792
1	Lobo	Kofi	ContLR	male	subadult	L	R	9	12	1	0.9792
1	Lobo	Robert	ContLR	male	subadult	L	R	10	1	1	0.9792
1	Lobo	Robert	ContLR	male	subadult	L	R	10	2	1	0.9792
1	Lobo	Robert	ContLR	male	subadult	L	R	10	6	1	0.9792
1	Lobo	Robert	ContLR	male	subadult	L	R	10	9	1	0.9792
1	Lobo	Robert	ContLR	male	subadult	L	R	10	10	1	0.9792
1	Lobo	Robert	ContLR	male	subadult	L	R	10	11	1	0.9792
1	Lobo	Robert	ContLR	male	subadult	R	L	11	1	1	0.9792
1	Lobo	Robert	ContLR	male	subadult	R	L	11	2	1	0.9792
1	Lobo	Robert	ContLR	male	subadult	R	L	11	4	1	0.9792
1	Lobo	Robert	ContLR	male	subadult	R	L	11	5	1	0.9792
1	Lobo	Robert	ContLR	male	subadult	R	L	11	6	1	0.9792
1	Lobo	Robert	ContLR	male	subadult	R	L	11	10	1	0.9792
1	Lobo	Robert	ContLR	male	subadult	L	R	12	1	1	0.9792
1	Lobo	Robert	ContLR	male	subadult	L	R	12	4	1	0.9792
1	Lobo	Robert	ContLR	male	subadult	L	R	12	7	1	0.9792
1	Lobo	Robert	ContLR	male	subadult	L	R	12	8	1	0.9792
1	Lobo	Robert	ContLR	male	subadult	L	R	12	10	1	0.9792
1	Lobo	Robert	ContLR	male	subadult	L	R	12	12	1	0.9792
1	Lobo	Kofi	ContSR	male	subadult	R	R	1	3	1	0.9792
1	Lobo	Kofi	ContSR	male	subadult	R	R	1	4	1	0.9792
1	Lobo	Kofi	ContSR	male	subadult	R	R	1	7	1	0.9792
1	Lobo	Kofi	ContSR	male	subadult	R	R	1	8	1	0.9792
1	Lobo	Kofi	ContSR	male	subadult	R	R	1	11	1	0.9792
1	Lobo	Kofi	ContSR	male	subadult	R	R	1	12	1	0.9792
1	Lobo	Robert	ContSR	male	subadult	R	R	2	1	1	0.9792
1	Lobo	Robert	ContSR	male	subadult	R	R	2	2	1	0.9792
1	Lobo	Robert	ContSR	male	subadult	R	R	2	5	1	0.9792
1	Lobo	Robert	ContSR	male	subadult	R	R	2	6	1	0.9792
1	Lobo	Robert	ContSR	male	subadult	R	R	2	9	1	0.9792
1	Lobo	Robert	ContSR	male	subadult	R	R	2	10	1	0.9792
1	Lobo	Kofi	ContSR	male	subadult	L	L	3	2	1	0.9792
1	Lobo	Kofi	ContSR	male	subadult	L	L	3	3	1	0.9792
1	Lobo	Kofi	ContSR	male	subadult	L	L	3	7	1	0.9792
1	Lobo	Kofi	ContSR	male	subadult	L	L	3	8	1	0.9792
1	Lobo	Kofi	ContSR	male	subadult	L	L	3	11	1	0.9792
1	Lobo	Kofi	ContSR	male	subadult	L	L	3	12	1	0.9792
1	Lobo	Robert	ContSR	male	subadult	L	L	4	1	1	0.9792
1	Lobo	Robert	ContSR	male	subadult	L	L	4	2	1	0.9792
1	Lobo	Robert	ContSR	male	subadult	L	L	4	5	1	0.9792
1	Lobo	Robert	ContSR	male	subadult	L	L	4	6	1	0.9792
1	Lobo	Robert	ContSR	male	subadult	L	L	4	9	1	0.9792
1	Lobo	Robert	ContSR	male	subadult	L	L	4	10	1	0.9792
1	Lobo	Kofi	ContSR	male	subadult	R	R	5	1	1	0.9792
1	Lobo	Kofi	ContSR	male	subadult	R	R	5	2	1	0.9792
1	Lobo	Kofi	ContSR	male	subadult	R	R	5	5	1	0.9792
1	Lobo	Kofi	ContSR	male	subadult	R	R	5	6	1	0.9792
1	Lobo	Kofi	ContSR	male	subadult	R	R	5	7	1	0.9792
1	Lobo	Kofi	ContSR	male	subadult	R	R	5	11	1	0.9792
1	Lobo	Kofi	ContSR	male	subadult	L	L	6	1	1	0.9792
1	Lobo	Kofi	ContSR	male	subadult	L	L	6	2	0	0.9792
1	Lobo	Kofi	ContSR	male	subadult	L	L	6	3	0	0.9792
1	Lobo	Kofi	ContSR	male	subadult	L	L	6	7	1	0.9792
1	Lobo	Kofi	ContSR	male	subadult	L	L	6	8	1	0.9792
1	Lobo	Kofi	ContSR	male	subadult	L	L	6	9	0	0.9792
1	Lobo	Kofi	ContSR	male	subadult	R	R	7	3	1	0.9792
1	Lobo	Kofi	ContSR	male	subadult	R	R	7	4	1	0.9792
1	Lobo	Kofi	ContSR	male	subadult	R	R	7	7	1	0.9792
1	Lobo	Kofi	ContSR	male	subadult	R	R	7	8	1	0.9792
1	Lobo	Kofi	ContSR	male	subadult	R	R	7	11	1	0.9792
1	Lobo	Kofi	ContSR	male	subadult	R	R	7	12	1	0.9792
1	Lobo	Robert	ContSR	male	subadult	R	R	8	3	1	0.9792
1	Lobo	Robert	ContSR	male	subadult	R	R	8	4	1	0.9792
1	Lobo	Robert	ContSR	male	subadult	R	R	8	8	1	0.9792
1	Lobo	Robert	ContSR	male	subadult	R	R	8	10	1	0.9792
1	Lobo	Robert	ContSR	male	subadult	R	R	8	11	1	0.9792
1	Lobo	Robert	ContSR	male	subadult	R	R	8	12	1	0.9792
1	Lobo	Kofi	ContSR	male	subadult	L	L	9	1	1	0.9792
1	Lobo	Kofi	ContSR	male	subadult	L	L	9	2	1	0.9792
1	Lobo	Kofi	ContSR	male	subadult	L	L	9	3	0	0.9792
1	Lobo	Kofi	ContSR	male	subadult	L	L	9	5	1	0.9792
1	Lobo	Kofi	ContSR	male	subadult	L	L	9	6	1	0.9792
1	Lobo	Kofi	ContSR	male	subadult	L	L	9	10	1	0.9792
1	Lobo	Robert	ContSR	male	subadult	L	L	10	3	1	0.9792
1	Lobo	Robert	ContSR	male	subadult	L	L	10	4	1	0.9792
1	Lobo	Robert	ContSR	male	subadult	L	L	10	5	1	0.9792
1	Lobo	Robert	ContSR	male	subadult	L	L	10	7	1	0.9792
1	Lobo	Robert	ContSR	male	subadult	L	L	10	8	1	0.9792
1	Lobo	Robert	ContSR	male	subadult	L	L	10	12	1	0.9792
1	Lobo	Robert	ContSR	male	subadult	R	R	11	3	1	0.9792
1	Lobo	Robert	ContSR	male	subadult	R	R	11	7	1	0.9792
1	Lobo	Robert	ContSR	male	subadult	R	R	11	8	1	0.9792
1	Lobo	Robert	ContSR	male	subadult	R	R	11	9	1	0.9792
1	Lobo	Robert	ContSR	male	subadult	R	R	11	11	1	0.9792
1	Lobo	Robert	ContSR	male	subadult	R	R	11	12	1	0.9792
1	Lobo	Robert	ContSR	male	subadult	L	L	12	2	1	0.9792
1	Lobo	Robert	ContSR	male	subadult	L	L	12	3	0	0.9792
1	Lobo	Robert	ContSR	male	subadult	L	L	12	5	0	0.9792
1	Lobo	Robert	ContSR	male	subadult	L	L	12	6	1	0.9792
1	Lobo	Robert	ContSR	male	subadult	L	L	12	9	1	0.9792
1	Lobo	Robert	ContSR	male	subadult	L	L	12	11	1	0.9792
1	Lobo	Robert	ExpLR	male	subadult	R	L	1	3	1	0.9792
1	Lobo	Robert	ExpLR	male	subadult	R	L	1	4	0	0.9792
1	Lobo	Robert	ExpLR	male	subadult	R	L	1	5	1	0.9792
1	Lobo	Robert	ExpLR	male	subadult	R	L	1	9	1	0.9792
1	Lobo	Robert	ExpLR	male	subadult	R	L	1	10	1	0.9792
1	Lobo	Robert	ExpLR	male	subadult	R	L	1	11	1	0.9792
1	Lobo	Kofi	ExpLR	male	subadult	R	L	2	1	1	0.9792
1	Lobo	Kofi	ExpLR	male	subadult	R	L	2	2	1	0.9792
1	Lobo	Kofi	ExpLR	male	subadult	R	L	2	3	1	0.9792
1	Lobo	Kofi	ExpLR	male	subadult	R	L	2	7	1	0.9792
1	Lobo	Kofi	ExpLR	male	subadult	R	L	2	8	1	0.9792
1	Lobo	Kofi	ExpLR	male	subadult	R	L	2	9	1	0.9792
1	Lobo	Robert	ExpLR	male	subadult	L	R	3	4	1	0.9792
1	Lobo	Robert	ExpLR	male	subadult	L	R	3	6	1	0.9792
1	Lobo	Robert	ExpLR	male	subadult	L	R	3	7	1	0.9792
1	Lobo	Robert	ExpLR	male	subadult	L	R	3	8	1	0.9792
1	Lobo	Robert	ExpLR	male	subadult	L	R	3	11	1	0.9792
1	Lobo	Robert	ExpLR	male	subadult	L	R	3	12	1	0.9792
1	Lobo	Kofi	ExpLR	male	subadult	L	R	4	1	1	0.9792
1	Lobo	Kofi	ExpLR	male	subadult	L	R	4	2	1	0.9792
1	Lobo	Kofi	ExpLR	male	subadult	L	R	4	5	1	0.9792
1	Lobo	Kofi	ExpLR	male	subadult	L	R	4	6	1	0.9792
1	Lobo	Kofi	ExpLR	male	subadult	L	R	4	10	1	0.9792
1	Lobo	Kofi	ExpLR	male	subadult	L	R	4	11	1	0.9792
1	Lobo	Kofi	ExpLR	male	subadult	R	L	5	3	1	0.9792
1	Lobo	Kofi	ExpLR	male	subadult	R	L	5	4	1	0.9792
1	Lobo	Kofi	ExpLR	male	subadult	R	L	5	5	1	0.9792
1	Lobo	Kofi	ExpLR	male	subadult	R	L	5	9	1	0.9792
1	Lobo	Kofi	ExpLR	male	subadult	R	L	5	11	1	0.9792
1	Lobo	Kofi	ExpLR	male	subadult	R	L	5	12	1	0.9792
1	Lobo	Kofi	ExpLR	male	subadult	L	R	6	3	1	0.9792
1	Lobo	Kofi	ExpLR	male	subadult	L	R	6	4	1	0.9792
1	Lobo	Kofi	ExpLR	male	subadult	L	R	6	7	1	0.9792
1	Lobo	Kofi	ExpLR	male	subadult	L	R	6	8	1	0.9792
1	Lobo	Kofi	ExpLR	male	subadult	L	R	6	11	1	0.9792
1	Lobo	Kofi	ExpLR	male	subadult	L	R	6	12	1	0.9792
1	Lobo	Kofi	ExpLR	male	subadult	R	L	7	1	1	0.9792
1	Lobo	Kofi	ExpLR	male	subadult	R	L	7	2	1	0.9792
1	Lobo	Kofi	ExpLR	male	subadult	R	L	7	5	1	0.9792
1	Lobo	Kofi	ExpLR	male	subadult	R	L	7	6	1	0.9792
1	Lobo	Kofi	ExpLR	male	subadult	R	L	7	9	1	0.9792
1	Lobo	Kofi	ExpLR	male	subadult	R	L	7	10	1	0.9792
1	Lobo	Robert	ExpLR	male	subadult	R	L	8	1	1	0.9792
1	Lobo	Robert	ExpLR	male	subadult	R	L	8	2	1	0.9792
1	Lobo	Robert	ExpLR	male	subadult	R	L	8	5	1	0.9792
1	Lobo	Robert	ExpLR	male	subadult	R	L	8	6	1	0.9792
1	Lobo	Robert	ExpLR	male	subadult	R	L	8	9	1	0.9792
1	Lobo	Robert	ExpLR	male	subadult	R	L	8	10	1	0.9792
1	Lobo	Kofi	ExpLR	male	subadult	L	R	9	1	1	0.9792
1	Lobo	Kofi	ExpLR	male	subadult	L	R	9	4	1	0.9792
1	Lobo	Kofi	ExpLR	male	subadult	L	R	9	5	1	0.9792
1	Lobo	Kofi	ExpLR	male	subadult	L	R	9	6	1	0.9792
1	Lobo	Kofi	ExpLR	male	subadult	L	R	9	9	1	0.9792
1	Lobo	Kofi	ExpLR	male	subadult	L	R	9	12	1	0.9792
1	Lobo	Robert	ExpLR	male	subadult	L	R	10	4	1	0.9792
1	Lobo	Robert	ExpLR	male	subadult	L	R	10	6	1	0.9792
1	Lobo	Robert	ExpLR	male	subadult	L	R	10	7	1	0.9792
1	Lobo	Robert	ExpLR	male	subadult	L	R	10	9	1	0.9792
1	Lobo	Robert	ExpLR	male	subadult	L	R	10	10	1	0.9792
1	Lobo	Robert	ExpLR	male	subadult	L	R	10	11	1	0.9792
1	Lobo	Robert	ExpLR	male	subadult	R	L	11	1	1	0.9792
1	Lobo	Robert	ExpLR	male	subadult	R	L	11	2	1	0.9792
1	Lobo	Robert	ExpLR	male	subadult	R	L	11	5	1	0.9792
1	Lobo	Robert	ExpLR	male	subadult	R	L	11	6	1	0.9792
1	Lobo	Robert	ExpLR	male	subadult	R	L	11	10	1	0.9792
1	Lobo	Robert	ExpLR	male	subadult	R	L	11	11	1	0.9792
1	Lobo	Robert	ExpLR	male	subadult	L	R	12	3	1	0.9792
1	Lobo	Robert	ExpLR	male	subadult	L	R	12	4	1	0.9792
1	Lobo	Robert	ExpLR	male	subadult	L	R	12	7	1	0.9792
1	Lobo	Robert	ExpLR	male	subadult	L	R	12	8	1	0.9792
1	Lobo	Robert	ExpLR	male	subadult	L	R	12	11	1	0.9792
1	Lobo	Robert	ExpLR	male	subadult	L	R	12	12	1	0.9792
1	Lobo	Robert	ExpSR	male	subadult	R	R	1	1	1	0.9792
1	Lobo	Robert	ExpSR	male	subadult	R	R	1	2	0	0.9792
1	Lobo	Robert	ExpSR	male	subadult	R	R	1	6	1	0.9792
1	Lobo	Robert	ExpSR	male	subadult	R	R	1	7	1	0.9792
1	Lobo	Robert	ExpSR	male	subadult	R	R	1	8	0	0.9792
1	Lobo	Robert	ExpSR	male	subadult	R	R	1	12	1	0.9792
1	Lobo	Kofi	ExpSR	male	subadult	R	R	2	4	0	0.9792
1	Lobo	Kofi	ExpSR	male	subadult	R	R	2	5	0	0.9792
1	Lobo	Kofi	ExpSR	male	subadult	R	R	2	6	0	0.9792
1	Lobo	Kofi	ExpSR	male	subadult	R	R	2	10	0	0.9792
1	Lobo	Kofi	ExpSR	male	subadult	R	R	2	11	0	0.9792
1	Lobo	Kofi	ExpSR	male	subadult	R	R	2	12	0	0.9792
1	Lobo	Robert	ExpSR	male	subadult	L	L	3	1	0	0.9792
1	Lobo	Robert	ExpSR	male	subadult	L	L	3	2	0	0.9792
1	Lobo	Robert	ExpSR	male	subadult	L	L	3	3	1	0.9792
1	Lobo	Robert	ExpSR	male	subadult	L	L	3	5	1	0.9792
1	Lobo	Robert	ExpSR	male	subadult	L	L	3	9	1	0.9792
1	Lobo	Robert	ExpSR	male	subadult	L	L	3	10	1	0.9792
1	Lobo	Kofi	ExpSR	male	subadult	L	L	4	3	1	0.9792
1	Lobo	Kofi	ExpSR	male	subadult	L	L	4	4	1	0.9792
1	Lobo	Kofi	ExpSR	male	subadult	L	L	4	7	1	0.9792
1	Lobo	Kofi	ExpSR	male	subadult	L	L	4	8	0	0.9792
1	Lobo	Kofi	ExpSR	male	subadult	L	L	4	9	1	0.9792
1	Lobo	Kofi	ExpSR	male	subadult	L	L	4	12	1	0.9792
1	Lobo	Kofi	ExpSR	male	subadult	R	R	5	1	0	0.9792
1	Lobo	Kofi	ExpSR	male	subadult	R	R	5	2	1	0.9792
1	Lobo	Kofi	ExpSR	male	subadult	R	R	5	6	1	0.9792
1	Lobo	Kofi	ExpSR	male	subadult	R	R	5	7	1	0.9792
1	Lobo	Kofi	ExpSR	male	subadult	R	R	5	8	1	0.9792
1	Lobo	Kofi	ExpSR	male	subadult	R	R	5	10	1	0.9792
1	Lobo	Kofi	ExpSR	male	subadult	L	L	6	1	1	0.9792
1	Lobo	Kofi	ExpSR	male	subadult	L	L	6	2	1	0.9792
1	Lobo	Kofi	ExpSR	male	subadult	L	L	6	5	1	0.9792
1	Lobo	Kofi	ExpSR	male	subadult	L	L	6	6	1	0.9792
1	Lobo	Kofi	ExpSR	male	subadult	L	L	6	9	1	0.9792
1	Lobo	Kofi	ExpSR	male	subadult	L	L	6	10	1	0.9792
1	Lobo	Kofi	ExpSR	male	subadult	R	R	7	3	1	0.9792
1	Lobo	Kofi	ExpSR	male	subadult	R	R	7	4	1	0.9792
1	Lobo	Kofi	ExpSR	male	subadult	R	R	7	7	1	0.9792
1	Lobo	Kofi	ExpSR	male	subadult	R	R	7	8	1	0.9792
1	Lobo	Kofi	ExpSR	male	subadult	R	R	7	11	1	0.9792
1	Lobo	Kofi	ExpSR	male	subadult	R	R	7	12	0	0.9792
1	Lobo	Robert	ExpSR	male	subadult	R	R	8	3	1	0.9792
1	Lobo	Robert	ExpSR	male	subadult	R	R	8	4	1	0.9792
1	Lobo	Robert	ExpSR	male	subadult	R	R	8	7	1	0.9792
1	Lobo	Robert	ExpSR	male	subadult	R	R	8	8	1	0.9792
1	Lobo	Robert	ExpSR	male	subadult	R	R	8	11	1	0.9792
1	Lobo	Robert	ExpSR	male	subadult	R	R	8	12	1	0.9792
1	Lobo	Kofi	ExpSR	male	subadult	L	L	9	2	1	0.9792
1	Lobo	Kofi	ExpSR	male	subadult	L	L	9	3	1	0.9792
1	Lobo	Kofi	ExpSR	male	subadult	L	L	9	7	1	0.9792
1	Lobo	Kofi	ExpSR	male	subadult	L	L	9	8	1	0.9792
1	Lobo	Kofi	ExpSR	male	subadult	L	L	9	10	1	0.9792
1	Lobo	Kofi	ExpSR	male	subadult	L	L	9	11	1	0.9792
1	Lobo	Robert	ExpSR	male	subadult	L	L	10	1	1	0.9792
1	Lobo	Robert	ExpSR	male	subadult	L	L	10	2	1	0.9792
1	Lobo	Robert	ExpSR	male	subadult	L	L	10	3	1	0.9792
1	Lobo	Robert	ExpSR	male	subadult	L	L	10	5	1	0.9792
1	Lobo	Robert	ExpSR	male	subadult	L	L	10	8	1	0.9792
1	Lobo	Robert	ExpSR	male	subadult	L	L	10	12	1	0.9792
1	Lobo	Robert	ExpSR	male	subadult	R	R	11	3	0	0.9792
1	Lobo	Robert	ExpSR	male	subadult	R	R	11	4	1	0.9792
1	Lobo	Robert	ExpSR	male	subadult	R	R	11	7	1	0.9792
1	Lobo	Robert	ExpSR	male	subadult	R	R	11	8	1	0.9792
1	Lobo	Robert	ExpSR	male	subadult	R	R	11	9	1	0.9792
1	Lobo	Robert	ExpSR	male	subadult	R	R	11	12	1	0.9792
1	Lobo	Robert	ExpSR	male	subadult	L	L	12	1	1	0.9792
1	Lobo	Robert	ExpSR	male	subadult	L	L	12	2	1	0.9792
1	Lobo	Robert	ExpSR	male	subadult	L	L	12	5	1	0.9792
1	Lobo	Robert	ExpSR	male	subadult	L	L	12	6	1	0.9792
1	Lobo	Robert	ExpSR	male	subadult	L	L	12	9	1	0.9792
1	Lobo	Robert	ExpSR	male	subadult	L	L	12	10	1	0.9792
1	Robert	Lobo	ContLR	male	adult	R	L	1	3	0	0.9583
1	Robert	Lobo	ContLR	male	adult	R	L	1	4	1	0.9583
1	Robert	Lobo	ContLR	male	adult	R	L	1	5	1	0.9583
1	Robert	Lobo	ContLR	male	adult	R	L	1	9	0	0.9583
1	Robert	Lobo	ContLR	male	adult	R	L	1	10	1	0.9583
1	Robert	Lobo	ContLR	male	adult	R	L	1	11	1	0.9583
1	Robert	Lobo	ContLR	male	adult	L	R	2	4	0	0.9583
1	Robert	Lobo	ContLR	male	adult	L	R	2	7	1	0.9583
1	Robert	Lobo	ContLR	male	adult	L	R	2	8	1	0.9583
1	Robert	Lobo	ContLR	male	adult	L	R	2	9	1	0.9583
1	Robert	Lobo	ContLR	male	adult	L	R	2	11	1	0.9583
1	Robert	Lobo	ContLR	male	adult	L	R	2	12	1	0.9583
1	Robert	Lobo	ContLR	male	adult	R	L	3	1	1	0.9583
1	Robert	Lobo	ContLR	male	adult	R	L	3	2	1	0.9583
1	Robert	Lobo	ContLR	male	adult	R	L	3	3	1	0.9583
1	Robert	Lobo	ContLR	male	adult	R	L	3	7	0	0.9583
1	Robert	Lobo	ContLR	male	adult	R	L	3	8	1	0.9583
1	Robert	Lobo	ContLR	male	adult	R	L	3	10	1	0.9583
1	Robert	Lobo	ContLR	male	adult	L	R	4	3	1	0.9583
1	Robert	Lobo	ContLR	male	adult	L	R	4	4	1	0.9583
1	Robert	Lobo	ContLR	male	adult	L	R	4	7	1	0.9583
1	Robert	Lobo	ContLR	male	adult	L	R	4	8	1	0.9583
1	Robert	Lobo	ContLR	male	adult	L	R	4	11	1	0.9583
1	Robert	Lobo	ContLR	male	adult	L	R	4	12	1	0.9583
1	Robert	Lobo	ContLR	male	adult	R	L	5	1	1	0.9583
1	Robert	Lobo	ContLR	male	adult	R	L	5	2	1	0.9583
1	Robert	Lobo	ContLR	male	adult	R	L	5	5	1	0.9583
1	Robert	Lobo	ContLR	male	adult	R	L	5	6	1	0.9583
1	Robert	Lobo	ContLR	male	adult	R	L	5	10	1	0.9583
1	Robert	Lobo	ContLR	male	adult	R	L	5	11	1	0.9583
1	Robert	Lobo	ContLR	male	adult	L	R	6	1	1	0.9583
1	Robert	Lobo	ContLR	male	adult	L	R	6	2	1	0.9583
1	Robert	Lobo	ContLR	male	adult	L	R	6	6	1	0.9583
1	Robert	Lobo	ContLR	male	adult	L	R	6	7	1	0.9583
1	Robert	Lobo	ContLR	male	adult	L	R	6	8	1	0.9583
1	Robert	Lobo	ContLR	male	adult	L	R	6	10	1	0.9583
1	Robert	Lobo	ContSR	male	adult	R	R	1	1	1	0.9583
1	Robert	Lobo	ContSR	male	adult	R	R	1	2	1	0.9583
1	Robert	Lobo	ContSR	male	adult	R	R	1	6	1	0.9583
1	Robert	Lobo	ContSR	male	adult	R	R	1	7	1	0.9583
1	Robert	Lobo	ContSR	male	adult	R	R	1	8	1	0.9583
1	Robert	Lobo	ContSR	male	adult	R	R	1	12	0	0.9583
1	Robert	Lobo	ContSR	male	adult	L	L	2	1	1	0.9583
1	Robert	Lobo	ContSR	male	adult	L	L	2	2	1	0.9583
1	Robert	Lobo	ContSR	male	adult	L	L	2	3	1	0.9583
1	Robert	Lobo	ContSR	male	adult	L	L	2	5	1	0.9583
1	Robert	Lobo	ContSR	male	adult	L	L	2	6	1	0.9583
1	Robert	Lobo	ContSR	male	adult	L	L	2	10	1	0.9583
1	Robert	Lobo	ContSR	male	adult	R	R	3	4	1	0.9583
1	Robert	Lobo	ContSR	male	adult	R	R	3	5	1	0.9583
1	Robert	Lobo	ContSR	male	adult	R	R	3	6	1	0.9583
1	Robert	Lobo	ContSR	male	adult	R	R	3	9	1	0.9583
1	Robert	Lobo	ContSR	male	adult	R	R	3	11	1	0.9583
1	Robert	Lobo	ContSR	male	adult	R	R	3	12	1	0.9583
1	Robert	Lobo	ContSR	male	adult	L	L	4	1	1	0.9583
1	Robert	Lobo	ContSR	male	adult	L	L	4	2	1	0.9583
1	Robert	Lobo	ContSR	male	adult	L	L	4	5	1	0.9583
1	Robert	Lobo	ContSR	male	adult	L	L	4	6	1	0.9583
1	Robert	Lobo	ContSR	male	adult	L	L	4	9	1	0.9583
1	Robert	Lobo	ContSR	male	adult	L	L	4	10	1	0.9583
1	Robert	Lobo	ContSR	male	adult	R	R	5	3	1	0.9583
1	Robert	Lobo	ContSR	male	adult	R	R	5	4	1	0.9583
1	Robert	Lobo	ContSR	male	adult	R	R	5	7	1	0.9583
1	Robert	Lobo	ContSR	male	adult	R	R	5	8	1	0.9583
1	Robert	Lobo	ContSR	male	adult	R	R	5	9	1	0.9583
1	Robert	Lobo	ContSR	male	adult	R	R	5	12	1	0.9583
1	Robert	Lobo	ContSR	male	adult	L	L	6	3	1	0.9583
1	Robert	Lobo	ContSR	male	adult	L	L	6	4	1	0.9583
1	Robert	Lobo	ContSR	male	adult	L	L	6	5	1	0.9583
1	Robert	Lobo	ContSR	male	adult	L	L	6	9	1	0.9583
1	Robert	Lobo	ContSR	male	adult	L	L	6	11	1	0.9583
1	Robert	Lobo	ContSR	male	adult	L	L	6	12	1	0.9583
1	Robert	Lobo	ExpLR	male	adult	R	L	1	4	1	0.9583
1	Robert	Lobo	ExpLR	male	adult	R	L	1	5	1	0.9583
1	Robert	Lobo	ExpLR	male	adult	R	L	1	6	1	0.9583
1	Robert	Lobo	ExpLR	male	adult	R	L	1	8	1	0.9583
1	Robert	Lobo	ExpLR	male	adult	R	L	1	9	1	0.9583
1	Robert	Lobo	ExpLR	male	adult	R	L	1	12	1	0.9583
1	Robert	Lobo	ExpLR	male	adult	L	R	2	1	1	0.9583
1	Robert	Lobo	ExpLR	male	adult	L	R	2	2	1	0.9583
1	Robert	Lobo	ExpLR	male	adult	L	R	2	5	1	0.9583
1	Robert	Lobo	ExpLR	male	adult	L	R	2	6	0	0.9583
1	Robert	Lobo	ExpLR	male	adult	L	R	2	9	0	0.9583
1	Robert	Lobo	ExpLR	male	adult	L	R	2	10	1	0.9583
1	Robert	Lobo	ExpLR	male	adult	R	L	3	4	1	0.9583
1	Robert	Lobo	ExpLR	male	adult	R	L	3	7	1	0.9583
1	Robert	Lobo	ExpLR	male	adult	R	L	3	8	1	0.9583
1	Robert	Lobo	ExpLR	male	adult	R	L	3	9	0	0.9583
1	Robert	Lobo	ExpLR	male	adult	R	L	3	11	1	0.9583
1	Robert	Lobo	ExpLR	male	adult	R	L	3	12	0	0.9583
1	Robert	Lobo	ExpLR	male	adult	L	R	4	1	1	0.9583
1	Robert	Lobo	ExpLR	male	adult	L	R	4	2	1	0.9583
1	Robert	Lobo	ExpLR	male	adult	L	R	4	5	1	0.9583
1	Robert	Lobo	ExpLR	male	adult	L	R	4	6	1	0.9583
1	Robert	Lobo	ExpLR	male	adult	L	R	4	9	1	0.9583
1	Robert	Lobo	ExpLR	male	adult	L	R	4	10	1	0.9583
1	Robert	Lobo	ExpLR	male	adult	R	L	5	1	1	0.9583
1	Robert	Lobo	ExpLR	male	adult	R	L	5	2	1	0.9583
1	Robert	Lobo	ExpLR	male	adult	R	L	5	4	1	0.9583
1	Robert	Lobo	ExpLR	male	adult	R	L	5	5	1	0.9583
1	Robert	Lobo	ExpLR	male	adult	R	L	5	9	1	0.9583
1	Robert	Lobo	ExpLR	male	adult	R	L	5	10	1	0.9583
1	Robert	Lobo	ExpLR	male	adult	L	R	6	3	1	0.9583
1	Robert	Lobo	ExpLR	male	adult	L	R	6	7	1	0.9583
1	Robert	Lobo	ExpLR	male	adult	L	R	6	8	1	0.9583
1	Robert	Lobo	ExpLR	male	adult	L	R	6	9	1	0.9583
1	Robert	Lobo	ExpLR	male	adult	L	R	6	11	1	0.9583
1	Robert	Lobo	ExpLR	male	adult	L	R	6	12	1	0.9583
1	Robert	Lobo	ExpSR	male	adult	R	R	1	1	0	0.9583
1	Robert	Lobo	ExpSR	male	adult	R	R	1	2	0	0.9583
1	Robert	Lobo	ExpSR	male	adult	R	R	1	3	1	0.9583
1	Robert	Lobo	ExpSR	male	adult	R	R	1	7	1	0.9583
1	Robert	Lobo	ExpSR	male	adult	R	R	1	10	1	0.9583
1	Robert	Lobo	ExpSR	male	adult	R	R	1	11	1	0.9583
1	Robert	Lobo	ExpSR	male	adult	L	L	2	3	0	0.9583
1	Robert	Lobo	ExpSR	male	adult	L	L	2	4	0	0.9583
1	Robert	Lobo	ExpSR	male	adult	L	L	2	7	0	0.9583
1	Robert	Lobo	ExpSR	male	adult	L	L	2	8	0	0.9583
1	Robert	Lobo	ExpSR	male	adult	L	L	2	11	1	0.9583
1	Robert	Lobo	ExpSR	male	adult	L	L	2	12	1	0.9583
1	Robert	Lobo	ExpSR	male	adult	R	R	3	1	0	0.9583
1	Robert	Lobo	ExpSR	male	adult	R	R	3	2	1	0.9583
1	Robert	Lobo	ExpSR	male	adult	R	R	3	3	0	0.9583
1	Robert	Lobo	ExpSR	male	adult	R	R	3	5	0	0.9583
1	Robert	Lobo	ExpSR	male	adult	R	R	3	6	0	0.9583
1	Robert	Lobo	ExpSR	male	adult	R	R	3	10	0	0.9583
1	Robert	Lobo	ExpSR	male	adult	L	L	4	3	0	0.9583
1	Robert	Lobo	ExpSR	male	adult	L	L	4	4	0	0.9583
1	Robert	Lobo	ExpSR	male	adult	L	L	4	7	1	0.9583
1	Robert	Lobo	ExpSR	male	adult	L	L	4	8	1	0.9583
1	Robert	Lobo	ExpSR	male	adult	L	L	4	11	1	0.9583
1	Robert	Lobo	ExpSR	male	adult	L	L	4	12	0	0.9583
1	Robert	Lobo	ExpSR	male	adult	R	R	5	3	0	0.9583
1	Robert	Lobo	ExpSR	male	adult	R	R	5	6	0	0.9583
1	Robert	Lobo	ExpSR	male	adult	R	R	5	7	0	0.9583
1	Robert	Lobo	ExpSR	male	adult	R	R	5	8	0	0.9583
1	Robert	Lobo	ExpSR	male	adult	R	R	5	11	0	0.9583
1	Robert	Lobo	ExpSR	male	adult	R	R	5	12	1	0.9583
1	Robert	Lobo	ExpSR	male	adult	L	L	6	1	0	0.9583
1	Robert	Lobo	ExpSR	male	adult	L	L	6	2	1	0.9583
1	Robert	Lobo	ExpSR	male	adult	L	L	6	4	1	0.9583
1	Robert	Lobo	ExpSR	male	adult	L	L	6	5	0	0.9583
1	Robert	Lobo	ExpSR	male	adult	L	L	6	6	1	0.9583
1	Robert	Lobo	ExpSR	male	adult	L	L	6	10	1	0.9583
1	Sandra	Kara	ContLR	2	adult	R	L	1	3	1	0.875
1	Sandra	Kara	ContLR	2	adult	R	L	1	5	1	0.875
1	Sandra	Kara	ContLR	2	adult	R	L	1	6	1	0.875
1	Sandra	Kara	ContLR	2	adult	R	L	1	7	1	0.875
1	Sandra	Kara	ContLR	2	adult	R	L	1	11	1	0.875
1	Sandra	Kara	ContLR	2	adult	R	L	1	12	1	0.875
1	Sandra	Fraukje	ContLR	2	adult	R	L	2	1	1	0.875
1	Sandra	Fraukje	ContLR	2	adult	R	L	2	2	1	0.875
1	Sandra	Fraukje	ContLR	2	adult	R	L	2	6	1	0.875
1	Sandra	Fraukje	ContLR	2	adult	R	L	2	9	1	0.875
1	Sandra	Fraukje	ContLR	2	adult	R	L	2	10	1	0.875
1	Sandra	Fraukje	ContLR	2	adult	R	L	2	11	1	0.875
1	Sandra	Fraukje	ContLR	2	adult	L	R	3	1	1	0.875
1	Sandra	Fraukje	ContLR	2	adult	L	R	3	4	1	0.875
1	Sandra	Fraukje	ContLR	2	adult	L	R	3	5	1	0.875
1	Sandra	Fraukje	ContLR	2	adult	L	R	3	8	1	0.875
1	Sandra	Fraukje	ContLR	2	adult	L	R	3	9	1	0.875
1	Sandra	Fraukje	ContLR	2	adult	L	R	3	12	1	0.875
1	Sandra	Kara	ContLR	2	adult	L	R	4	1	1	0.875
1	Sandra	Kara	ContLR	2	adult	L	R	4	2	1	0.875
1	Sandra	Kara	ContLR	2	adult	L	R	4	5	1	0.875
1	Sandra	Kara	ContLR	2	adult	L	R	4	6	1	0.875
1	Sandra	Kara	ContLR	2	adult	L	R	4	9	1	0.875
1	Sandra	Kara	ContLR	2	adult	L	R	4	10	1	0.875
1	Sandra	Fraukje	ContLR	2	adult	R	L	5	1	1	0.875
1	Sandra	Fraukje	ContLR	2	adult	R	L	5	2	1	0.875
1	Sandra	Fraukje	ContLR	2	adult	R	L	5	5	1	0.875
1	Sandra	Fraukje	ContLR	2	adult	R	L	5	6	1	0.875
1	Sandra	Fraukje	ContLR	2	adult	R	L	5	9	1	0.875
1	Sandra	Fraukje	ContLR	2	adult	R	L	5	11	1	0.875
1	Sandra	Kara	ContLR	2	adult	R	L	6	3	1	0.875
1	Sandra	Kara	ContLR	2	adult	R	L	6	4	1	0.875
1	Sandra	Kara	ContLR	2	adult	R	L	6	5	1	0.875
1	Sandra	Kara	ContLR	2	adult	R	L	6	9	1	0.875
1	Sandra	Kara	ContLR	2	adult	R	L	6	10	1	0.875
1	Sandra	Kara	ContLR	2	adult	R	L	6	12	1	0.875
1	Sandra	Fraukje	ContLR	2	adult	L	R	7	3	1	0.875
1	Sandra	Fraukje	ContLR	2	adult	L	R	7	4	1	0.875
1	Sandra	Fraukje	ContLR	2	adult	L	R	7	7	1	0.875
1	Sandra	Fraukje	ContLR	2	adult	L	R	7	8	1	0.875
1	Sandra	Fraukje	ContLR	2	adult	L	R	7	9	1	0.875
1	Sandra	Fraukje	ContLR	2	adult	L	R	7	12	1	0.875
1	Sandra	Kara	ContLR	2	adult	L	R	8	1	1	0.875
1	Sandra	Kara	ContLR	2	adult	L	R	8	2	1	0.875
1	Sandra	Kara	ContLR	2	adult	L	R	8	5	1	0.875
1	Sandra	Kara	ContLR	2	adult	L	R	8	7	1	0.875
1	Sandra	Kara	ContLR	2	adult	L	R	8	8	1	0.875
1	Sandra	Kara	ContLR	2	adult	L	R	8	9	1	0.875
1	Sandra	Kara	ContLR	2	adult	R	L	9	1	1	0.875
1	Sandra	Kara	ContLR	2	adult	R	L	9	2	1	0.875
1	Sandra	Kara	ContLR	2	adult	R	L	9	5	1	0.875
1	Sandra	Kara	ContLR	2	adult	R	L	9	6	1	0.875
1	Sandra	Kara	ContLR	2	adult	R	L	9	9	1	0.875
1	Sandra	Kara	ContLR	2	adult	R	L	9	10	1	0.875
1	Sandra	Fraukje	ContLR	2	adult	R	L	10	1	1	0.875
1	Sandra	Fraukje	ContLR	2	adult	R	L	10	2	1	0.875
1	Sandra	Fraukje	ContLR	2	adult	R	L	10	3	1	0.875
1	Sandra	Fraukje	ContLR	2	adult	R	L	10	5	1	0.875
1	Sandra	Fraukje	ContLR	2	adult	R	L	10	6	1	0.875
1	Sandra	Fraukje	ContLR	2	adult	R	L	10	10	1	0.875
1	Sandra	Fraukje	ContLR	2	adult	L	R	11	1	1	0.875
1	Sandra	Fraukje	ContLR	2	adult	L	R	11	2	1	0.875
1	Sandra	Fraukje	ContLR	2	adult	L	R	11	5	1	0.875
1	Sandra	Fraukje	ContLR	2	adult	L	R	11	6	1	0.875
1	Sandra	Fraukje	ContLR	2	adult	L	R	11	9	1	0.875
1	Sandra	Fraukje	ContLR	2	adult	L	R	11	10	1	0.875
1	Sandra	Kara	ContLR	2	adult	L	R	12	1	1	0.875
1	Sandra	Kara	ContLR	2	adult	L	R	12	2	1	0.875
1	Sandra	Kara	ContLR	2	adult	L	R	12	3	1	0.875
1	Sandra	Kara	ContLR	2	adult	L	R	12	5	1	0.875
1	Sandra	Kara	ContLR	2	adult	L	R	12	9	1	0.875
1	Sandra	Kara	ContLR	2	adult	L	R	12	11	1	0.875
1	Sandra	Kara	ContSR	2	adult	R	R	1	1	1	0.875
1	Sandra	Kara	ContSR	2	adult	R	R	1	2	0	0.875
1	Sandra	Kara	ContSR	2	adult	R	R	1	4	0	0.875
1	Sandra	Kara	ContSR	2	adult	R	R	1	8	1	0.875
1	Sandra	Kara	ContSR	2	adult	R	R	1	9	0	0.875
1	Sandra	Kara	ContSR	2	adult	R	R	1	10	1	0.875
1	Sandra	Fraukje	ContSR	2	adult	R	R	2	3	0	0.875
1	Sandra	Fraukje	ContSR	2	adult	R	R	2	4	0	0.875
1	Sandra	Fraukje	ContSR	2	adult	R	R	2	5	0	0.875
1	Sandra	Fraukje	ContSR	2	adult	R	R	2	7	0	0.875
1	Sandra	Fraukje	ContSR	2	adult	R	R	2	8	0	0.875
1	Sandra	Fraukje	ContSR	2	adult	R	R	2	12	0	0.875
1	Sandra	Fraukje	ContSR	2	adult	L	L	3	2	1	0.875
1	Sandra	Fraukje	ContSR	2	adult	L	L	3	3	0	0.875
1	Sandra	Fraukje	ContSR	2	adult	L	L	3	6	0	0.875
1	Sandra	Fraukje	ContSR	2	adult	L	L	3	7	0	0.875
1	Sandra	Fraukje	ContSR	2	adult	L	L	3	10	0	0.875
1	Sandra	Fraukje	ContSR	2	adult	L	L	3	11	0	0.875
1	Sandra	Kara	ContSR	2	adult	L	L	4	3	0	0.875
1	Sandra	Kara	ContSR	2	adult	L	L	4	4	0	0.875
1	Sandra	Kara	ContSR	2	adult	L	L	4	7	0	0.875
1	Sandra	Kara	ContSR	2	adult	L	L	4	8	0	0.875
1	Sandra	Kara	ContSR	2	adult	L	L	4	11	0	0.875
1	Sandra	Kara	ContSR	2	adult	L	L	4	12	0	0.875
1	Sandra	Fraukje	ContSR	2	adult	R	R	5	3	1	0.875
1	Sandra	Fraukje	ContSR	2	adult	R	R	5	4	1	0.875
1	Sandra	Fraukje	ContSR	2	adult	R	R	5	7	1	0.875
1	Sandra	Fraukje	ContSR	2	adult	R	R	5	8	1	0.875
1	Sandra	Fraukje	ContSR	2	adult	R	R	5	10	1	0.875
1	Sandra	Fraukje	ContSR	2	adult	R	R	5	12	1	0.875
1	Sandra	Kara	ContSR	2	adult	R	R	6	1	0	0.875
1	Sandra	Kara	ContSR	2	adult	R	R	6	2	0	0.875
1	Sandra	Kara	ContSR	2	adult	R	R	6	6	0	0.875
1	Sandra	Kara	ContSR	2	adult	R	R	6	7	0	0.875
1	Sandra	Kara	ContSR	2	adult	R	R	6	8	0	0.875
1	Sandra	Kara	ContSR	2	adult	R	R	6	11	0	0.875
1	Sandra	Fraukje	ContSR	2	adult	L	L	7	1	1	0.875
1	Sandra	Fraukje	ContSR	2	adult	L	L	7	2	1	0.875
1	Sandra	Fraukje	ContSR	2	adult	L	L	7	5	1	0.875
1	Sandra	Fraukje	ContSR	2	adult	L	L	7	6	1	0.875
1	Sandra	Fraukje	ContSR	2	adult	L	L	7	10	1	0.875
1	Sandra	Fraukje	ContSR	2	adult	L	L	7	11	0	0.875
1	Sandra	Kara	ContSR	2	adult	L	L	8	3	0	0.875
1	Sandra	Kara	ContSR	2	adult	L	L	8	4	0	0.875
1	Sandra	Kara	ContSR	2	adult	L	L	8	6	0	0.875
1	Sandra	Kara	ContSR	2	adult	L	L	8	10	0	0.875
1	Sandra	Kara	ContSR	2	adult	L	L	8	11	0	0.875
1	Sandra	Kara	ContSR	2	adult	L	L	8	12	0	0.875
1	Sandra	Kara	ContSR	2	adult	R	R	9	3	0	0.875
1	Sandra	Kara	ContSR	2	adult	R	R	9	4	0	0.875
1	Sandra	Kara	ContSR	2	adult	R	R	9	7	0	0.875
1	Sandra	Kara	ContSR	2	adult	R	R	9	8	0	0.875
1	Sandra	Kara	ContSR	2	adult	R	R	9	11	0	0.875
1	Sandra	Kara	ContSR	2	adult	R	R	9	12	0	0.875
1	Sandra	Fraukje	ContSR	2	adult	R	R	10	4	0	0.875
1	Sandra	Fraukje	ContSR	2	adult	R	R	10	7	0	0.875
1	Sandra	Fraukje	ContSR	2	adult	R	R	10	8	1	0.875
1	Sandra	Fraukje	ContSR	2	adult	R	R	10	9	0	0.875
1	Sandra	Fraukje	ContSR	2	adult	R	R	10	11	0	0.875
1	Sandra	Fraukje	ContSR	2	adult	R	R	10	12	0	0.875
1	Sandra	Fraukje	ContSR	2	adult	L	L	11	3	1	0.875
1	Sandra	Fraukje	ContSR	2	adult	L	L	11	4	1	0.875
1	Sandra	Fraukje	ContSR	2	adult	L	L	11	7	0	0.875
1	Sandra	Fraukje	ContSR	2	adult	L	L	11	8	0	0.875
1	Sandra	Fraukje	ContSR	2	adult	L	L	11	11	0	0.875
1	Sandra	Fraukje	ContSR	2	adult	L	L	11	12	1	0.875
1	Sandra	Kara	ContSR	2	adult	L	L	12	4	0	0.875
1	Sandra	Kara	ContSR	2	adult	L	L	12	6	1	0.875
1	Sandra	Kara	ContSR	2	adult	L	L	12	7	1	0.875
1	Sandra	Kara	ContSR	2	adult	L	L	12	8	1	0.875
1	Sandra	Kara	ContSR	2	adult	L	L	12	10	1	0.875
1	Sandra	Kara	ContSR	2	adult	L	L	12	12	0	0.875
1	Sandra	Kara	ExpLR	2	adult	R	L	1	1	0	0.875
1	Sandra	Kara	ExpLR	2	adult	R	L	1	2	1	0.875
1	Sandra	Kara	ExpLR	2	adult	R	L	1	3	1	0.875
1	Sandra	Kara	ExpLR	2	adult	R	L	1	5	1	0.875
1	Sandra	Kara	ExpLR	2	adult	R	L	1	9	1	0.875
1	Sandra	Kara	ExpLR	2	adult	R	L	1	10	1	0.875
1	Sandra	Fraukje	ExpLR	2	adult	R	L	2	3	1	0.875
1	Sandra	Fraukje	ExpLR	2	adult	R	L	2	4	1	0.875
1	Sandra	Fraukje	ExpLR	2	adult	R	L	2	5	1	0.875
1	Sandra	Fraukje	ExpLR	2	adult	R	L	2	9	1	0.875
1	Sandra	Fraukje	ExpLR	2	adult	R	L	2	10	1	0.875
1	Sandra	Fraukje	ExpLR	2	adult	R	L	2	11	1	0.875
1	Sandra	Kara	ExpLR	2	adult	L	R	3	3	1	0.875
1	Sandra	Kara	ExpLR	2	adult	L	R	3	4	1	0.875
1	Sandra	Kara	ExpLR	2	adult	L	R	3	7	1	0.875
1	Sandra	Kara	ExpLR	2	adult	L	R	3	8	1	0.875
1	Sandra	Kara	ExpLR	2	adult	L	R	3	11	1	0.875
1	Sandra	Kara	ExpLR	2	adult	L	R	3	12	1	0.875
1	Sandra	Fraukje	ExpLR	2	adult	L	R	4	1	1	0.875
1	Sandra	Fraukje	ExpLR	2	adult	L	R	4	2	1	0.875
1	Sandra	Fraukje	ExpLR	2	adult	L	R	4	4	1	0.875
1	Sandra	Fraukje	ExpLR	2	adult	L	R	4	5	1	0.875
1	Sandra	Fraukje	ExpLR	2	adult	L	R	4	8	1	0.875
1	Sandra	Fraukje	ExpLR	2	adult	L	R	4	9	1	0.875
1	Sandra	Fraukje	ExpLR	2	adult	R	L	5	1	1	0.875
1	Sandra	Fraukje	ExpLR	2	adult	R	L	5	2	1	0.875
1	Sandra	Fraukje	ExpLR	2	adult	R	L	5	5	1	0.875
1	Sandra	Fraukje	ExpLR	2	adult	R	L	5	8	1	0.875
1	Sandra	Fraukje	ExpLR	2	adult	R	L	5	9	1	0.875
1	Sandra	Fraukje	ExpLR	2	adult	R	L	5	10	1	0.875
1	Sandra	Kara	ExpLR	2	adult	R	L	6	1	1	0.875
1	Sandra	Kara	ExpLR	2	adult	R	L	6	2	1	0.875
1	Sandra	Kara	ExpLR	2	adult	R	L	6	3	1	0.875
1	Sandra	Kara	ExpLR	2	adult	R	L	6	7	1	0.875
1	Sandra	Kara	ExpLR	2	adult	R	L	6	8	1	0.875
1	Sandra	Kara	ExpLR	2	adult	R	L	6	9	1	0.875
1	Sandra	Fraukje	ExpLR	2	adult	L	R	7	4	1	0.875
1	Sandra	Fraukje	ExpLR	2	adult	L	R	7	5	1	0.875
1	Sandra	Fraukje	ExpLR	2	adult	L	R	7	6	1	0.875
1	Sandra	Fraukje	ExpLR	2	adult	L	R	7	10	1	0.875
1	Sandra	Fraukje	ExpLR	2	adult	L	R	7	11	1	0.875
1	Sandra	Fraukje	ExpLR	2	adult	L	R	7	12	1	0.875
1	Sandra	Kara	ExpLR	2	adult	L	R	8	4	1	0.875
1	Sandra	Kara	ExpLR	2	adult	L	R	8	5	1	0.875
1	Sandra	Kara	ExpLR	2	adult	L	R	8	6	1	0.875
1	Sandra	Kara	ExpLR	2	adult	L	R	8	8	1	0.875
1	Sandra	Kara	ExpLR	2	adult	L	R	8	11	1	0.875
1	Sandra	Kara	ExpLR	2	adult	L	R	8	12	1	0.875
1	Sandra	Kara	ExpLR	2	adult	R	L	9	3	1	0.875
1	Sandra	Kara	ExpLR	2	adult	R	L	9	4	1	0.875
1	Sandra	Kara	ExpLR	2	adult	R	L	9	8	1	0.875
1	Sandra	Kara	ExpLR	2	adult	R	L	9	10	1	0.875
1	Sandra	Kara	ExpLR	2	adult	R	L	9	11	1	0.875
1	Sandra	Kara	ExpLR	2	adult	R	L	9	12	1	0.875
1	Sandra	Fraukje	ExpLR	2	adult	R	L	10	3	1	0.875
1	Sandra	Fraukje	ExpLR	2	adult	R	L	10	4	1	0.875
1	Sandra	Fraukje	ExpLR	2	adult	R	L	10	7	1	0.875
1	Sandra	Fraukje	ExpLR	2	adult	R	L	10	8	1	0.875
1	Sandra	Fraukje	ExpLR	2	adult	R	L	10	11	1	0.875
1	Sandra	Fraukje	ExpLR	2	adult	R	L	10	12	1	0.875
1	Sandra	Fraukje	ExpLR	2	adult	L	R	11	4	1	0.875
1	Sandra	Fraukje	ExpLR	2	adult	L	R	11	5	1	0.875
1	Sandra	Fraukje	ExpLR	2	adult	L	R	11	6	1	0.875
1	Sandra	Fraukje	ExpLR	2	adult	L	R	11	10	1	0.875
1	Sandra	Fraukje	ExpLR	2	adult	L	R	11	11	1	0.875
1	Sandra	Fraukje	ExpLR	2	adult	L	R	11	12	1	0.875
1	Sandra	Kara	ExpLR	2	adult	L	R	12	3	1	0.875
1	Sandra	Kara	ExpLR	2	adult	L	R	12	4	1	0.875
1	Sandra	Kara	ExpLR	2	adult	L	R	12	8	1	0.875
1	Sandra	Kara	ExpLR	2	adult	L	R	12	9	1	0.875
1	Sandra	Kara	ExpLR	2	adult	L	R	12	11	1	0.875
1	Sandra	Kara	ExpLR	2	adult	L	R	12	12	1	0.875
1	Sandra	Kara	ExpSR	2	adult	R	R	1	4	0	0.875
1	Sandra	Kara	ExpSR	2	adult	R	R	1	6	1	0.875
1	Sandra	Kara	ExpSR	2	adult	R	R	1	7	1	0.875
1	Sandra	Kara	ExpSR	2	adult	R	R	1	8	1	0.875
1	Sandra	Kara	ExpSR	2	adult	R	R	1	11	1	0.875
1	Sandra	Kara	ExpSR	2	adult	R	R	1	12	1	0.875
1	Sandra	Fraukje	ExpSR	2	adult	R	R	2	1	1	0.875
1	Sandra	Fraukje	ExpSR	2	adult	R	R	2	2	1	0.875
1	Sandra	Fraukje	ExpSR	2	adult	R	R	2	6	1	0.875
1	Sandra	Fraukje	ExpSR	2	adult	R	R	2	7	1	0.875
1	Sandra	Fraukje	ExpSR	2	adult	R	R	2	8	1	0.875
1	Sandra	Fraukje	ExpSR	2	adult	R	R	2	12	1	0.875
1	Sandra	Kara	ExpSR	2	adult	L	L	3	1	1	0.875
1	Sandra	Kara	ExpSR	2	adult	L	L	3	2	1	0.875
1	Sandra	Kara	ExpSR	2	adult	L	L	3	5	1	0.875
1	Sandra	Kara	ExpSR	2	adult	L	L	3	6	1	0.875
1	Sandra	Kara	ExpSR	2	adult	L	L	3	9	1	0.875
1	Sandra	Kara	ExpSR	2	adult	L	L	3	10	1	0.875
1	Sandra	Fraukje	ExpSR	2	adult	L	L	4	3	1	0.875
1	Sandra	Fraukje	ExpSR	2	adult	L	L	4	6	1	0.875
1	Sandra	Fraukje	ExpSR	2	adult	L	L	4	7	1	0.875
1	Sandra	Fraukje	ExpSR	2	adult	L	L	4	10	1	0.875
1	Sandra	Fraukje	ExpSR	2	adult	L	L	4	11	1	0.875
1	Sandra	Fraukje	ExpSR	2	adult	L	L	4	12	1	0.875
1	Sandra	Fraukje	ExpSR	2	adult	R	R	5	3	0	0.875
1	Sandra	Fraukje	ExpSR	2	adult	R	R	5	4	1	0.875
1	Sandra	Fraukje	ExpSR	2	adult	R	R	5	6	1	0.875
1	Sandra	Fraukje	ExpSR	2	adult	R	R	5	7	1	0.875
1	Sandra	Fraukje	ExpSR	2	adult	R	R	5	11	1	0.875
1	Sandra	Fraukje	ExpSR	2	adult	R	R	5	12	1	0.875
1	Sandra	Kara	ExpSR	2	adult	R	R	6	4	1	0.875
1	Sandra	Kara	ExpSR	2	adult	R	R	6	5	1	0.875
1	Sandra	Kara	ExpSR	2	adult	R	R	6	6	1	0.875
1	Sandra	Kara	ExpSR	2	adult	R	R	6	10	1	0.875
1	Sandra	Kara	ExpSR	2	adult	R	R	6	11	1	0.875
1	Sandra	Kara	ExpSR	2	adult	R	R	6	12	1	0.875
1	Sandra	Fraukje	ExpSR	2	adult	L	L	7	1	1	0.875
1	Sandra	Fraukje	ExpSR	2	adult	L	L	7	2	1	0.875
1	Sandra	Fraukje	ExpSR	2	adult	L	L	7	3	1	0.875
1	Sandra	Fraukje	ExpSR	2	adult	L	L	7	7	1	0.875
1	Sandra	Fraukje	ExpSR	2	adult	L	L	7	8	1	0.875
1	Sandra	Fraukje	ExpSR	2	adult	L	L	7	9	1	0.875
1	Sandra	Kara	ExpSR	2	adult	L	L	8	1	1	0.875
1	Sandra	Kara	ExpSR	2	adult	L	L	8	2	1	0.875
1	Sandra	Kara	ExpSR	2	adult	L	L	8	3	1	0.875
1	Sandra	Kara	ExpSR	2	adult	L	L	8	7	1	0.875
1	Sandra	Kara	ExpSR	2	adult	L	L	8	9	1	0.875
1	Sandra	Kara	ExpSR	2	adult	L	L	8	10	1	0.875
1	Sandra	Kara	ExpSR	2	adult	R	R	9	1	0	0.875
1	Sandra	Kara	ExpSR	2	adult	R	R	9	2	1	0.875
1	Sandra	Kara	ExpSR	2	adult	R	R	9	5	1	0.875
1	Sandra	Kara	ExpSR	2	adult	R	R	9	6	1	0.875
1	Sandra	Kara	ExpSR	2	adult	R	R	9	7	1	0.875
1	Sandra	Kara	ExpSR	2	adult	R	R	9	9	1	0.875
1	Sandra	Fraukje	ExpSR	2	adult	R	R	10	1	1	0.875
1	Sandra	Fraukje	ExpSR	2	adult	R	R	10	2	1	0.875
1	Sandra	Fraukje	ExpSR	2	adult	R	R	10	5	1	0.875
1	Sandra	Fraukje	ExpSR	2	adult	R	R	10	6	1	0.875
1	Sandra	Fraukje	ExpSR	2	adult	R	R	10	9	1	0.875
1	Sandra	Fraukje	ExpSR	2	adult	R	R	10	10	1	0.875
1	Sandra	Fraukje	ExpSR	2	adult	L	L	11	1	1	0.875
1	Sandra	Fraukje	ExpSR	2	adult	L	L	11	2	1	0.875
1	Sandra	Fraukje	ExpSR	2	adult	L	L	11	3	1	0.875
1	Sandra	Fraukje	ExpSR	2	adult	L	L	11	7	1	0.875
1	Sandra	Fraukje	ExpSR	2	adult	L	L	11	8	1	0.875
1	Sandra	Fraukje	ExpSR	2	adult	L	L	11	9	1	0.875
1	Sandra	Kara	ExpSR	2	adult	L	L	12	1	1	0.875
1	Sandra	Kara	ExpSR	2	adult	L	L	12	2	1	0.875
1	Sandra	Kara	ExpSR	2	adult	L	L	12	5	1	0.875
1	Sandra	Kara	ExpSR	2	adult	L	L	12	6	1	0.875
1	Sandra	Kara	ExpSR	2	adult	L	L	12	7	1	0.875
1	Sandra	Kara	ExpSR	2	adult	L	L	12	10	1	0.875
2	Fimi	Luisa	ContLR	female	juvenile	R	L	1	1	1	0.875
2	Fimi	Luisa	ContLR	female	juvenile	R	L	1	2	1	0.875
2	Fimi	Luisa	ContLR	female	juvenile	R	L	1	4	1	0.875
2	Fimi	Luisa	ContLR	female	juvenile	R	L	1	5	1	0.875
2	Fimi	Luisa	ContLR	female	juvenile	R	L	1	9	1	0.875
2	Fimi	Luisa	ContLR	female	juvenile	R	L	1	10	1	0.875
2	Fimi	Kuno	ContLR	female	juvenile	R	L	2	1	1	0.875
2	Fimi	Kuno	ContLR	female	juvenile	R	L	2	2	1	0.875
2	Fimi	Kuno	ContLR	female	juvenile	R	L	2	5	1	0.875
2	Fimi	Kuno	ContLR	female	juvenile	R	L	2	6	1	0.875
2	Fimi	Kuno	ContLR	female	juvenile	R	L	2	7	1	0.875
2	Fimi	Kuno	ContLR	female	juvenile	R	L	2	11	1	0.875
2	Fimi	Luisa	ContLR	female	juvenile	L	R	3	1	1	0.875
2	Fimi	Luisa	ContLR	female	juvenile	L	R	3	4	1	0.875
2	Fimi	Luisa	ContLR	female	juvenile	L	R	3	5	1	0.875
2	Fimi	Luisa	ContLR	female	juvenile	L	R	3	6	1	0.875
2	Fimi	Luisa	ContLR	female	juvenile	L	R	3	9	1	0.875
2	Fimi	Luisa	ContLR	female	juvenile	L	R	3	10	1	0.875
2	Fimi	Kuno	ContLR	female	juvenile	L	R	4	3	1	0.875
2	Fimi	Kuno	ContLR	female	juvenile	L	R	4	4	1	0.875
2	Fimi	Kuno	ContLR	female	juvenile	L	R	4	7	1	0.875
2	Fimi	Kuno	ContLR	female	juvenile	L	R	4	8	1	0.875
2	Fimi	Kuno	ContLR	female	juvenile	L	R	4	11	1	0.875
2	Fimi	Kuno	ContLR	female	juvenile	L	R	4	12	1	0.875
2	Fimi	Luisa	ContLR	female	juvenile	R	L	5	2	1	0.875
2	Fimi	Luisa	ContLR	female	juvenile	R	L	5	3	1	0.875
2	Fimi	Luisa	ContLR	female	juvenile	R	L	5	6	1	0.875
2	Fimi	Luisa	ContLR	female	juvenile	R	L	5	7	1	0.875
2	Fimi	Luisa	ContLR	female	juvenile	R	L	5	8	1	0.875
2	Fimi	Luisa	ContLR	female	juvenile	R	L	5	12	1	0.875
2	Fimi	Luisa	ContLR	female	juvenile	L	R	6	3	1	0.875
2	Fimi	Luisa	ContLR	female	juvenile	L	R	6	4	1	0.875
2	Fimi	Luisa	ContLR	female	juvenile	L	R	6	8	1	0.875
2	Fimi	Luisa	ContLR	female	juvenile	L	R	6	9	1	0.875
2	Fimi	Luisa	ContLR	female	juvenile	L	R	6	10	1	0.875
2	Fimi	Luisa	ContLR	female	juvenile	L	R	6	12	1	0.875
2	Fimi	Luisa	ContLR	female	juvenile	R	L	7	1	1	0.875
2	Fimi	Luisa	ContLR	female	juvenile	R	L	7	2	1	0.875
2	Fimi	Luisa	ContLR	female	juvenile	R	L	7	6	1	0.875
2	Fimi	Luisa	ContLR	female	juvenile	R	L	7	7	1	0.875
2	Fimi	Luisa	ContLR	female	juvenile	R	L	7	8	1	0.875
2	Fimi	Luisa	ContLR	female	juvenile	R	L	7	9	1	0.875
2	Fimi	Kuno	ContLR	female	juvenile	R	L	8	3	1	0.875
2	Fimi	Kuno	ContLR	female	juvenile	R	L	8	4	1	0.875
2	Fimi	Kuno	ContLR	female	juvenile	R	L	8	7	1	0.875
2	Fimi	Kuno	ContLR	female	juvenile	R	L	8	8	1	0.875
2	Fimi	Kuno	ContLR	female	juvenile	R	L	8	11	1	0.875
2	Fimi	Kuno	ContLR	female	juvenile	R	L	8	12	1	0.875
2	Fimi	Kuno	ContLR	female	juvenile	L	R	9	3	1	0.875
2	Fimi	Kuno	ContLR	female	juvenile	L	R	9	4	1	0.875
2	Fimi	Kuno	ContLR	female	juvenile	L	R	9	5	1	0.875
2	Fimi	Kuno	ContLR	female	juvenile	L	R	9	9	1	0.875
2	Fimi	Kuno	ContLR	female	juvenile	L	R	9	11	1	0.875
2	Fimi	Kuno	ContLR	female	juvenile	L	R	9	12	1	0.875
2	Fimi	Kuno	ContLR	female	juvenile	R	L	10	3	1	0.875
2	Fimi	Kuno	ContLR	female	juvenile	R	L	10	4	1	0.875
2	Fimi	Kuno	ContLR	female	juvenile	R	L	10	7	1	0.875
2	Fimi	Kuno	ContLR	female	juvenile	R	L	10	8	1	0.875
2	Fimi	Kuno	ContLR	female	juvenile	R	L	10	11	1	0.875
2	Fimi	Kuno	ContLR	female	juvenile	R	L	10	12	1	0.875
2	Fimi	Luisa	ContLR	female	juvenile	L	R	11	4	1	0.875
2	Fimi	Luisa	ContLR	female	juvenile	L	R	11	5	1	0.875
2	Fimi	Luisa	ContLR	female	juvenile	L	R	11	6	1	0.875
2	Fimi	Luisa	ContLR	female	juvenile	L	R	11	9	1	0.875
2	Fimi	Luisa	ContLR	female	juvenile	L	R	11	10	1	0.875
2	Fimi	Luisa	ContLR	female	juvenile	L	R	11	12	1	0.875
2	Fimi	Kuno	ContLR	female	juvenile	L	R	12	3	1	0.875
2	Fimi	Kuno	ContLR	female	juvenile	L	R	12	7	1	0.875
2	Fimi	Kuno	ContLR	female	juvenile	L	R	12	8	1	0.875
2	Fimi	Kuno	ContLR	female	juvenile	L	R	12	9	1	0.875
2	Fimi	Kuno	ContLR	female	juvenile	L	R	12	11	1	0.875
2	Fimi	Kuno	ContLR	female	juvenile	L	R	12	12	1	0.875
2	Fimi	Luisa	ContSR	female	juvenile	R	R	1	3	1	0.875
2	Fimi	Luisa	ContSR	female	juvenile	R	R	1	6	1	0.875
2	Fimi	Luisa	ContSR	female	juvenile	R	R	1	7	0	0.875
2	Fimi	Luisa	ContSR	female	juvenile	R	R	1	8	1	0.875
2	Fimi	Luisa	ContSR	female	juvenile	R	R	1	11	1	0.875
2	Fimi	Luisa	ContSR	female	juvenile	R	R	1	12	0	0.875
2	Fimi	Kuno	ContSR	female	juvenile	R	R	2	3	1	0.875
2	Fimi	Kuno	ContSR	female	juvenile	R	R	2	4	0	0.875
2	Fimi	Kuno	ContSR	female	juvenile	R	R	2	8	1	0.875
2	Fimi	Kuno	ContSR	female	juvenile	R	R	2	9	1	0.875
2	Fimi	Kuno	ContSR	female	juvenile	R	R	2	10	1	0.875
2	Fimi	Kuno	ContSR	female	juvenile	R	R	2	12	1	0.875
2	Fimi	Luisa	ContSR	female	juvenile	L	L	3	2	0	0.875
2	Fimi	Luisa	ContSR	female	juvenile	L	L	3	3	0	0.875
2	Fimi	Luisa	ContSR	female	juvenile	L	L	3	7	1	0.875
2	Fimi	Luisa	ContSR	female	juvenile	L	L	3	8	1	0.875
2	Fimi	Luisa	ContSR	female	juvenile	L	L	3	11	1	0.875
2	Fimi	Luisa	ContSR	female	juvenile	L	L	3	12	1	0.875
2	Fimi	Kuno	ContSR	female	juvenile	L	L	4	1	1	0.875
2	Fimi	Kuno	ContSR	female	juvenile	L	L	4	2	0	0.875
2	Fimi	Kuno	ContSR	female	juvenile	L	L	4	5	1	0.875
2	Fimi	Kuno	ContSR	female	juvenile	L	L	4	6	1	0.875
2	Fimi	Kuno	ContSR	female	juvenile	L	L	4	9	1	0.875
2	Fimi	Kuno	ContSR	female	juvenile	L	L	4	10	1	0.875
2	Fimi	Luisa	ContSR	female	juvenile	R	R	5	1	1	0.875
2	Fimi	Luisa	ContSR	female	juvenile	R	R	5	4	1	0.875
2	Fimi	Luisa	ContSR	female	juvenile	R	R	5	5	0	0.875
2	Fimi	Luisa	ContSR	female	juvenile	R	R	5	9	0	0.875
2	Fimi	Luisa	ContSR	female	juvenile	R	R	5	10	1	0.875
2	Fimi	Luisa	ContSR	female	juvenile	R	R	5	11	1	0.875
2	Fimi	Luisa	ContSR	female	juvenile	L	L	6	1	1	0.875
2	Fimi	Luisa	ContSR	female	juvenile	L	L	6	2	1	0.875
2	Fimi	Luisa	ContSR	female	juvenile	L	L	6	5	1	0.875
2	Fimi	Luisa	ContSR	female	juvenile	L	L	6	6	1	0.875
2	Fimi	Luisa	ContSR	female	juvenile	L	L	6	7	1	0.875
2	Fimi	Luisa	ContSR	female	juvenile	L	L	6	11	1	0.875
2	Fimi	Luisa	ContSR	female	juvenile	R	R	7	3	0	0.875
2	Fimi	Luisa	ContSR	female	juvenile	R	R	7	4	0	0.875
2	Fimi	Luisa	ContSR	female	juvenile	R	R	7	5	0	0.875
2	Fimi	Luisa	ContSR	female	juvenile	R	R	7	10	0	0.875
2	Fimi	Luisa	ContSR	female	juvenile	R	R	7	11	0	0.875
2	Fimi	Luisa	ContSR	female	juvenile	R	R	7	12	0	0.875
2	Fimi	Kuno	ContSR	female	juvenile	R	R	8	1	1	0.875
2	Fimi	Kuno	ContSR	female	juvenile	R	R	8	2	1	0.875
2	Fimi	Kuno	ContSR	female	juvenile	R	R	8	5	0	0.875
2	Fimi	Kuno	ContSR	female	juvenile	R	R	8	6	0	0.875
2	Fimi	Kuno	ContSR	female	juvenile	R	R	8	9	0	0.875
2	Fimi	Kuno	ContSR	female	juvenile	R	R	8	10	1	0.875
2	Fimi	Kuno	ContSR	female	juvenile	L	L	9	1	1	0.875
2	Fimi	Kuno	ContSR	female	juvenile	L	L	9	2	1	0.875
2	Fimi	Kuno	ContSR	female	juvenile	L	L	9	6	0	0.875
2	Fimi	Kuno	ContSR	female	juvenile	L	L	9	7	1	0.875
2	Fimi	Kuno	ContSR	female	juvenile	L	L	9	8	0	0.875
2	Fimi	Kuno	ContSR	female	juvenile	L	L	9	10	1	0.875
2	Fimi	Kuno	ContSR	female	juvenile	R	R	10	1	0	0.875
2	Fimi	Kuno	ContSR	female	juvenile	R	R	10	2	0	0.875
2	Fimi	Kuno	ContSR	female	juvenile	R	R	10	5	0	0.875
2	Fimi	Kuno	ContSR	female	juvenile	R	R	10	6	0	0.875
2	Fimi	Kuno	ContSR	female	juvenile	R	R	10	9	0	0.875
2	Fimi	Kuno	ContSR	female	juvenile	R	R	10	10	1	0.875
2	Fimi	Luisa	ContSR	female	juvenile	L	L	11	1	0	0.875
2	Fimi	Luisa	ContSR	female	juvenile	L	L	11	2	0	0.875
2	Fimi	Luisa	ContSR	female	juvenile	L	L	11	3	0	0.875
2	Fimi	Luisa	ContSR	female	juvenile	L	L	11	7	0	0.875
2	Fimi	Luisa	ContSR	female	juvenile	L	L	11	8	1	0.875
2	Fimi	Luisa	ContSR	female	juvenile	L	L	11	11	0	0.875
2	Fimi	Kuno	ContSR	female	juvenile	L	L	12	1	0	0.875
2	Fimi	Kuno	ContSR	female	juvenile	L	L	12	2	0	0.875
2	Fimi	Kuno	ContSR	female	juvenile	L	L	12	4	0	0.875
2	Fimi	Kuno	ContSR	female	juvenile	L	L	12	5	0	0.875
2	Fimi	Kuno	ContSR	female	juvenile	L	L	12	6	0	0.875
2	Fimi	Kuno	ContSR	female	juvenile	L	L	12	10	0	0.875
2	Fimi	Luisa	ExpLR	female	juvenile	R	L	1	1	1	0.875
2	Fimi	Luisa	ExpLR	female	juvenile	R	L	1	2	1	0.875
2	Fimi	Luisa	ExpLR	female	juvenile	R	L	1	5	1	0.875
2	Fimi	Luisa	ExpLR	female	juvenile	R	L	1	6	1	0.875
2	Fimi	Luisa	ExpLR	female	juvenile	R	L	1	7	1	0.875
2	Fimi	Luisa	ExpLR	female	juvenile	R	L	1	9	1	0.875
2	Fimi	Kuno	ExpLR	female	juvenile	R	L	2	1	1	0.875
2	Fimi	Kuno	ExpLR	female	juvenile	R	L	2	2	1	0.875
2	Fimi	Kuno	ExpLR	female	juvenile	R	L	2	5	1	0.875
2	Fimi	Kuno	ExpLR	female	juvenile	R	L	2	6	1	0.875
2	Fimi	Kuno	ExpLR	female	juvenile	R	L	2	9	1	0.875
2	Fimi	Kuno	ExpLR	female	juvenile	R	L	2	10	1	0.875
2	Fimi	Luisa	ExpLR	female	juvenile	L	R	3	1	1	0.875
2	Fimi	Luisa	ExpLR	female	juvenile	L	R	3	4	0	0.875
2	Fimi	Luisa	ExpLR	female	juvenile	L	R	3	5	1	0.875
2	Fimi	Luisa	ExpLR	female	juvenile	L	R	3	9	0	0.875
2	Fimi	Luisa	ExpLR	female	juvenile	L	R	3	10	1	0.875
2	Fimi	Luisa	ExpLR	female	juvenile	L	R	3	11	1	0.875
2	Fimi	Kuno	ExpLR	female	juvenile	L	R	4	3	1	0.875
2	Fimi	Kuno	ExpLR	female	juvenile	L	R	4	4	1	0.875
2	Fimi	Kuno	ExpLR	female	juvenile	L	R	4	5	1	0.875
2	Fimi	Kuno	ExpLR	female	juvenile	L	R	4	9	1	0.875
2	Fimi	Kuno	ExpLR	female	juvenile	L	R	4	10	1	0.875
2	Fimi	Kuno	ExpLR	female	juvenile	L	R	4	12	1	0.875
2	Fimi	Luisa	ExpLR	female	juvenile	R	L	5	2	1	0.875
2	Fimi	Luisa	ExpLR	female	juvenile	R	L	5	3	1	0.875
2	Fimi	Luisa	ExpLR	female	juvenile	R	L	5	6	1	0.875
2	Fimi	Luisa	ExpLR	female	juvenile	R	L	5	7	1	0.875
2	Fimi	Luisa	ExpLR	female	juvenile	R	L	5	8	1	0.875
2	Fimi	Luisa	ExpLR	female	juvenile	R	L	5	12	1	0.875
2	Fimi	Luisa	ExpLR	female	juvenile	L	R	6	3	1	0.875
2	Fimi	Luisa	ExpLR	female	juvenile	L	R	6	4	1	0.875
2	Fimi	Luisa	ExpLR	female	juvenile	L	R	6	5	1	0.875
2	Fimi	Luisa	ExpLR	female	juvenile	L	R	6	9	1	0.875
2	Fimi	Luisa	ExpLR	female	juvenile	L	R	6	11	1	0.875
2	Fimi	Luisa	ExpLR	female	juvenile	L	R	6	12	1	0.875
2	Fimi	Luisa	ExpLR	female	juvenile	R	L	7	1	1	0.875
2	Fimi	Luisa	ExpLR	female	juvenile	R	L	7	2	1	0.875
2	Fimi	Luisa	ExpLR	female	juvenile	R	L	7	5	1	0.875
2	Fimi	Luisa	ExpLR	female	juvenile	R	L	7	6	1	0.875
2	Fimi	Luisa	ExpLR	female	juvenile	R	L	7	9	1	0.875
2	Fimi	Luisa	ExpLR	female	juvenile	R	L	7	10	1	0.875
2	Fimi	Kuno	ExpLR	female	juvenile	R	L	8	3	1	0.875
2	Fimi	Kuno	ExpLR	female	juvenile	R	L	8	4	1	0.875
2	Fimi	Kuno	ExpLR	female	juvenile	R	L	8	7	1	0.875
2	Fimi	Kuno	ExpLR	female	juvenile	R	L	8	8	1	0.875
2	Fimi	Kuno	ExpLR	female	juvenile	R	L	8	11	1	0.875
2	Fimi	Kuno	ExpLR	female	juvenile	R	L	8	12	1	0.875
2	Fimi	Kuno	ExpLR	female	juvenile	L	R	9	3	1	0.875
2	Fimi	Kuno	ExpLR	female	juvenile	L	R	9	4	0	0.875
2	Fimi	Kuno	ExpLR	female	juvenile	L	R	9	5	1	0.875
2	Fimi	Kuno	ExpLR	female	juvenile	L	R	9	7	1	0.875
2	Fimi	Kuno	ExpLR	female	juvenile	L	R	9	11	1	0.875
2	Fimi	Kuno	ExpLR	female	juvenile	L	R	9	12	1	0.875
2	Fimi	Luisa	ExpLR	female	juvenile	L	R	10	3	1	0.875
2	Fimi	Luisa	ExpLR	female	juvenile	L	R	10	4	1	0.875
2	Fimi	Luisa	ExpLR	female	juvenile	L	R	10	5	1	0.875
2	Fimi	Luisa	ExpLR	female	juvenile	L	R	10	9	1	0.875
2	Fimi	Luisa	ExpLR	female	juvenile	L	R	10	10	1	0.875
2	Fimi	Luisa	ExpLR	female	juvenile	L	R	10	12	1	0.875
2	Fimi	Kuno	ExpLR	female	juvenile	R	L	11	3	1	0.875
2	Fimi	Kuno	ExpLR	female	juvenile	R	L	11	4	1	0.875
2	Fimi	Kuno	ExpLR	female	juvenile	R	L	11	7	1	0.875
2	Fimi	Kuno	ExpLR	female	juvenile	R	L	11	8	1	0.875
2	Fimi	Kuno	ExpLR	female	juvenile	R	L	11	11	1	0.875
2	Fimi	Kuno	ExpLR	female	juvenile	R	L	11	12	1	0.875
2	Fimi	Kuno	ExpLR	female	juvenile	L	R	12	2	1	0.875
2	Fimi	Kuno	ExpLR	female	juvenile	L	R	12	3	1	0.875
2	Fimi	Kuno	ExpLR	female	juvenile	L	R	12	6	1	0.875
2	Fimi	Kuno	ExpLR	female	juvenile	L	R	12	7	0	0.875
2	Fimi	Kuno	ExpLR	female	juvenile	L	R	12	8	1	0.875
2	Fimi	Kuno	ExpLR	female	juvenile	L	R	12	12	1	0.875
2	Fimi	Luisa	ExpSR	female	juvenile	R	R	1	3	0	0.875
2	Fimi	Luisa	ExpSR	female	juvenile	R	R	1	4	0	0.875
2	Fimi	Luisa	ExpSR	female	juvenile	R	R	1	8	0	0.875
2	Fimi	Luisa	ExpSR	female	juvenile	R	R	1	10	0	0.875
2	Fimi	Luisa	ExpSR	female	juvenile	R	R	1	11	0	0.875
2	Fimi	Luisa	ExpSR	female	juvenile	R	R	1	12	0	0.875
2	Fimi	Kuno	ExpSR	female	juvenile	R	R	2	3	0	0.875
2	Fimi	Kuno	ExpSR	female	juvenile	R	R	2	4	0	0.875
2	Fimi	Kuno	ExpSR	female	juvenile	R	R	2	7	0	0.875
2	Fimi	Kuno	ExpSR	female	juvenile	R	R	2	8	0	0.875
2	Fimi	Kuno	ExpSR	female	juvenile	R	R	2	11	1	0.875
2	Fimi	Kuno	ExpSR	female	juvenile	R	R	2	12	0	0.875
2	Fimi	Luisa	ExpSR	female	juvenile	L	L	3	2	0	0.875
2	Fimi	Luisa	ExpSR	female	juvenile	L	L	3	3	0	0.875
2	Fimi	Luisa	ExpSR	female	juvenile	L	L	3	6	0	0.875
2	Fimi	Luisa	ExpSR	female	juvenile	L	L	3	7	0	0.875
2	Fimi	Luisa	ExpSR	female	juvenile	L	L	3	8	1	0.875
2	Fimi	Luisa	ExpSR	female	juvenile	L	L	3	12	1	0.875
2	Fimi	Kuno	ExpSR	female	juvenile	L	L	4	1	0	0.875
2	Fimi	Kuno	ExpSR	female	juvenile	L	L	4	2	1	0.875
2	Fimi	Kuno	ExpSR	female	juvenile	L	L	4	6	0	0.875
2	Fimi	Kuno	ExpSR	female	juvenile	L	L	4	7	0	0.875
2	Fimi	Kuno	ExpSR	female	juvenile	L	L	4	8	1	0.875
2	Fimi	Kuno	ExpSR	female	juvenile	L	L	4	11	0	0.875
2	Fimi	Luisa	ExpSR	female	juvenile	R	R	5	1	0	0.875
2	Fimi	Luisa	ExpSR	female	juvenile	R	R	5	4	1	0.875
2	Fimi	Luisa	ExpSR	female	juvenile	R	R	5	5	1	0.875
2	Fimi	Luisa	ExpSR	female	juvenile	R	R	5	9	1	0.875
2	Fimi	Luisa	ExpSR	female	juvenile	R	R	5	10	0	0.875
2	Fimi	Luisa	ExpSR	female	juvenile	R	R	5	11	1	0.875
2	Fimi	Luisa	ExpSR	female	juvenile	L	L	6	1	1	0.875
2	Fimi	Luisa	ExpSR	female	juvenile	L	L	6	2	0	0.875
2	Fimi	Luisa	ExpSR	female	juvenile	L	L	6	6	0	0.875
2	Fimi	Luisa	ExpSR	female	juvenile	L	L	6	7	0	0.875
2	Fimi	Luisa	ExpSR	female	juvenile	L	L	6	8	0	0.875
2	Fimi	Luisa	ExpSR	female	juvenile	L	L	6	10	0	0.875
2	Fimi	Luisa	ExpSR	female	juvenile	R	R	7	3	1	0.875
2	Fimi	Luisa	ExpSR	female	juvenile	R	R	7	4	1	0.875
2	Fimi	Luisa	ExpSR	female	juvenile	R	R	7	7	1	0.875
2	Fimi	Luisa	ExpSR	female	juvenile	R	R	7	8	1	0.875
2	Fimi	Luisa	ExpSR	female	juvenile	R	R	7	11	1	0.875
2	Fimi	Luisa	ExpSR	female	juvenile	R	R	7	12	1	0.875
2	Fimi	Kuno	ExpSR	female	juvenile	R	R	8	1	1	0.875
2	Fimi	Kuno	ExpSR	female	juvenile	R	R	8	2	1	0.875
2	Fimi	Kuno	ExpSR	female	juvenile	R	R	8	5	1	0.875
2	Fimi	Kuno	ExpSR	female	juvenile	R	R	8	6	1	0.875
2	Fimi	Kuno	ExpSR	female	juvenile	R	R	8	9	1	0.875
2	Fimi	Kuno	ExpSR	female	juvenile	R	R	8	10	1	0.875
2	Fimi	Kuno	ExpSR	female	juvenile	L	L	9	1	0	0.875
2	Fimi	Kuno	ExpSR	female	juvenile	L	L	9	2	0	0.875
2	Fimi	Kuno	ExpSR	female	juvenile	L	L	9	6	1	0.875
2	Fimi	Kuno	ExpSR	female	juvenile	L	L	9	8	1	0.875
2	Fimi	Kuno	ExpSR	female	juvenile	L	L	9	9	1	0.875
2	Fimi	Kuno	ExpSR	female	juvenile	L	L	9	10	1	0.875
2	Fimi	Luisa	ExpSR	female	juvenile	L	L	10	1	0	0.875
2	Fimi	Luisa	ExpSR	female	juvenile	L	L	10	2	0	0.875
2	Fimi	Luisa	ExpSR	female	juvenile	L	L	10	6	1	0.875
2	Fimi	Luisa	ExpSR	female	juvenile	L	L	10	7	1	0.875
2	Fimi	Luisa	ExpSR	female	juvenile	L	L	10	8	1	0.875
2	Fimi	Luisa	ExpSR	female	juvenile	L	L	10	11	1	0.875
2	Fimi	Kuno	ExpSR	female	juvenile	R	R	11	1	1	0.875
2	Fimi	Kuno	ExpSR	female	juvenile	R	R	11	2	1	0.875
2	Fimi	Kuno	ExpSR	female	juvenile	R	R	11	5	1	0.875
2	Fimi	Kuno	ExpSR	female	juvenile	R	R	11	6	1	0.875
2	Fimi	Kuno	ExpSR	female	juvenile	R	R	11	9	1	0.875
2	Fimi	Kuno	ExpSR	female	juvenile	R	R	11	10	1	0.875
2	Fimi	Kuno	ExpSR	female	juvenile	L	L	12	1	0	0.875
2	Fimi	Kuno	ExpSR	female	juvenile	L	L	12	4	0	0.875
2	Fimi	Kuno	ExpSR	female	juvenile	L	L	12	5	1	0.875
2	Fimi	Kuno	ExpSR	female	juvenile	L	L	12	9	1	0.875
2	Fimi	Kuno	ExpSR	female	juvenile	L	L	12	10	1	0.875
2	Fimi	Kuno	ExpSR	female	juvenile	L	L	12	11	0	0.875
2	Kuno	Yasa	ContLR	male	adult	R	L	1	1	1	0.9792
2	Kuno	Yasa	ContLR	male	adult	R	L	1	4	1	0.9792
2	Kuno	Yasa	ContLR	male	adult	R	L	1	5	1	0.9792
2	Kuno	Yasa	ContLR	male	adult	R	L	1	6	1	0.9792
2	Kuno	Yasa	ContLR	male	adult	R	L	1	10	1	0.9792
2	Kuno	Yasa	ContLR	male	adult	R	L	1	11	1	0.9792
2	Kuno	Yasa	ContLR	male	adult	L	R	2	1	1	0.9792
2	Kuno	Yasa	ContLR	male	adult	L	R	2	2	1	0.9792
2	Kuno	Yasa	ContLR	male	adult	L	R	2	6	1	0.9792
2	Kuno	Yasa	ContLR	male	adult	L	R	2	7	1	0.9792
2	Kuno	Yasa	ContLR	male	adult	L	R	2	8	1	0.9792
2	Kuno	Yasa	ContLR	male	adult	L	R	2	10	1	0.9792
2	Kuno	Yasa	ContLR	male	adult	R	L	3	1	1	0.9792
2	Kuno	Yasa	ContLR	male	adult	R	L	3	4	1	0.9792
2	Kuno	Yasa	ContLR	male	adult	R	L	3	5	1	0.9792
2	Kuno	Yasa	ContLR	male	adult	R	L	3	6	1	0.9792
2	Kuno	Yasa	ContLR	male	adult	R	L	3	10	0	0.9792
2	Kuno	Yasa	ContLR	male	adult	R	L	3	11	1	0.9792
2	Kuno	Yasa	ContLR	male	adult	L	R	4	3	1	0.9792
2	Kuno	Yasa	ContLR	male	adult	L	R	4	4	1	0.9792
2	Kuno	Yasa	ContLR	male	adult	L	R	4	7	1	0.9792
2	Kuno	Yasa	ContLR	male	adult	L	R	4	8	1	0.9792
2	Kuno	Yasa	ContLR	male	adult	L	R	4	11	1	0.9792
2	Kuno	Yasa	ContLR	male	adult	L	R	4	12	1	0.9792
2	Kuno	Yasa	ContLR	male	adult	R	L	5	1	1	0.9792
2	Kuno	Yasa	ContLR	male	adult	R	L	5	2	1	0.9792
2	Kuno	Yasa	ContLR	male	adult	R	L	5	3	1	0.9792
2	Kuno	Yasa	ContLR	male	adult	R	L	5	7	1	0.9792
2	Kuno	Yasa	ContLR	male	adult	R	L	5	8	1	0.9792
2	Kuno	Yasa	ContLR	male	adult	R	L	5	9	1	0.9792
2	Kuno	Yasa	ContLR	male	adult	L	R	6	1	1	0.9792
2	Kuno	Yasa	ContLR	male	adult	L	R	6	4	1	0.9792
2	Kuno	Yasa	ContLR	male	adult	L	R	6	5	1	0.9792
2	Kuno	Yasa	ContLR	male	adult	L	R	6	9	1	0.9792
2	Kuno	Yasa	ContLR	male	adult	L	R	6	10	1	0.9792
2	Kuno	Yasa	ContLR	male	adult	L	R	6	11	1	0.9792
2	Kuno	Yasa	ContSR	male	adult	R	R	1	2	1	0.9792
2	Kuno	Yasa	ContSR	male	adult	R	R	1	3	1	0.9792
2	Kuno	Yasa	ContSR	male	adult	R	R	1	7	1	0.9792
2	Kuno	Yasa	ContSR	male	adult	R	R	1	8	1	0.9792
2	Kuno	Yasa	ContSR	male	adult	R	R	1	9	1	0.9792
2	Kuno	Yasa	ContSR	male	adult	R	R	1	12	1	0.9792
2	Kuno	Yasa	ContSR	male	adult	L	L	2	3	1	0.9792
2	Kuno	Yasa	ContSR	male	adult	L	L	2	4	1	0.9792
2	Kuno	Yasa	ContSR	male	adult	L	L	2	5	1	0.9792
2	Kuno	Yasa	ContSR	male	adult	L	L	2	9	1	0.9792
2	Kuno	Yasa	ContSR	male	adult	L	L	2	11	1	0.9792
2	Kuno	Yasa	ContSR	male	adult	L	L	2	12	1	0.9792
2	Kuno	Yasa	ContSR	male	adult	R	R	3	2	1	0.9792
2	Kuno	Yasa	ContSR	male	adult	R	R	3	3	1	0.9792
2	Kuno	Yasa	ContSR	male	adult	R	R	3	7	1	0.9792
2	Kuno	Yasa	ContSR	male	adult	R	R	3	8	1	0.9792
2	Kuno	Yasa	ContSR	male	adult	R	R	3	9	1	0.9792
2	Kuno	Yasa	ContSR	male	adult	R	R	3	12	1	0.9792
2	Kuno	Yasa	ContSR	male	adult	L	L	4	1	1	0.9792
2	Kuno	Yasa	ContSR	male	adult	L	L	4	2	1	0.9792
2	Kuno	Yasa	ContSR	male	adult	L	L	4	5	1	0.9792
2	Kuno	Yasa	ContSR	male	adult	L	L	4	6	1	0.9792
2	Kuno	Yasa	ContSR	male	adult	L	L	4	9	1	0.9792
2	Kuno	Yasa	ContSR	male	adult	L	L	4	10	1	0.9792
2	Kuno	Yasa	ContSR	male	adult	R	R	5	4	1	0.9792
2	Kuno	Yasa	ContSR	male	adult	R	R	5	5	1	0.9792
2	Kuno	Yasa	ContSR	male	adult	R	R	5	6	1	0.9792
2	Kuno	Yasa	ContSR	male	adult	R	R	5	10	1	0.9792
2	Kuno	Yasa	ContSR	male	adult	R	R	5	11	1	0.9792
2	Kuno	Yasa	ContSR	male	adult	R	R	5	12	1	0.9792
2	Kuno	Yasa	ContSR	male	adult	L	L	6	2	1	0.9792
2	Kuno	Yasa	ContSR	male	adult	L	L	6	3	1	0.9792
2	Kuno	Yasa	ContSR	male	adult	L	L	6	6	1	0.9792
2	Kuno	Yasa	ContSR	male	adult	L	L	6	7	1	0.9792
2	Kuno	Yasa	ContSR	male	adult	L	L	6	8	1	0.9792
2	Kuno	Yasa	ContSR	male	adult	L	L	6	12	1	0.9792
2	Kuno	Yasa	ExpLR	male	adult	R	L	1	1	1	0.9792
2	Kuno	Yasa	ExpLR	male	adult	R	L	1	2	1	0.9792
2	Kuno	Yasa	ExpLR	male	adult	R	L	1	5	1	0.9792
2	Kuno	Yasa	ExpLR	male	adult	R	L	1	6	1	0.9792
2	Kuno	Yasa	ExpLR	male	adult	R	L	1	7	1	0.9792
2	Kuno	Yasa	ExpLR	male	adult	R	L	1	10	1	0.9792
2	Kuno	Yasa	ExpLR	male	adult	L	R	2	1	1	0.9792
2	Kuno	Yasa	ExpLR	male	adult	L	R	2	4	1	0.9792
2	Kuno	Yasa	ExpLR	male	adult	L	R	2	5	1	0.9792
2	Kuno	Yasa	ExpLR	male	adult	L	R	2	6	1	0.9792
2	Kuno	Yasa	ExpLR	male	adult	L	R	2	9	1	0.9792
2	Kuno	Yasa	ExpLR	male	adult	L	R	2	12	1	0.9792
2	Kuno	Yasa	ExpLR	male	adult	R	L	3	3	1	0.9792
2	Kuno	Yasa	ExpLR	male	adult	R	L	3	4	1	0.9792
2	Kuno	Yasa	ExpLR	male	adult	R	L	3	7	1	0.9792
2	Kuno	Yasa	ExpLR	male	adult	R	L	3	8	1	0.9792
2	Kuno	Yasa	ExpLR	male	adult	R	L	3	11	1	0.9792
2	Kuno	Yasa	ExpLR	male	adult	R	L	3	12	1	0.9792
2	Kuno	Yasa	ExpLR	male	adult	L	R	4	1	1	0.9792
2	Kuno	Yasa	ExpLR	male	adult	L	R	4	2	1	0.9792
2	Kuno	Yasa	ExpLR	male	adult	L	R	4	5	1	0.9792
2	Kuno	Yasa	ExpLR	male	adult	L	R	4	6	1	0.9792
2	Kuno	Yasa	ExpLR	male	adult	L	R	4	9	1	0.9792
2	Kuno	Yasa	ExpLR	male	adult	L	R	4	10	1	0.9792
2	Kuno	Yasa	ExpLR	male	adult	R	L	5	1	1	0.9792
2	Kuno	Yasa	ExpLR	male	adult	R	L	5	2	1	0.9792
2	Kuno	Yasa	ExpLR	male	adult	R	L	5	6	1	0.9792
2	Kuno	Yasa	ExpLR	male	adult	R	L	5	7	1	0.9792
2	Kuno	Yasa	ExpLR	male	adult	R	L	5	11	1	0.9792
2	Kuno	Yasa	ExpLR	male	adult	R	L	5	12	1	0.9792
2	Kuno	Yasa	ExpLR	male	adult	L	R	6	3	1	0.9792
2	Kuno	Yasa	ExpLR	male	adult	L	R	6	4	1	0.9792
2	Kuno	Yasa	ExpLR	male	adult	L	R	6	6	1	0.9792
2	Kuno	Yasa	ExpLR	male	adult	L	R	6	7	1	0.9792
2	Kuno	Yasa	ExpLR	male	adult	L	R	6	11	1	0.9792
2	Kuno	Yasa	ExpLR	male	adult	L	R	6	12	1	0.9792
2	Kuno	Yasa	ExpSR	male	adult	R	R	1	3	0	0.9792
2	Kuno	Yasa	ExpSR	male	adult	R	R	1	4	0	0.9792
2	Kuno	Yasa	ExpSR	male	adult	R	R	1	8	0	0.9792
2	Kuno	Yasa	ExpSR	male	adult	R	R	1	9	0	0.9792
2	Kuno	Yasa	ExpSR	male	adult	R	R	1	11	0	0.9792
2	Kuno	Yasa	ExpSR	male	adult	R	R	1	12	0	0.9792
2	Kuno	Yasa	ExpSR	male	adult	L	L	2	2	0	0.9792
2	Kuno	Yasa	ExpSR	male	adult	L	L	2	3	0	0.9792
2	Kuno	Yasa	ExpSR	male	adult	L	L	2	7	0	0.9792
2	Kuno	Yasa	ExpSR	male	adult	L	L	2	8	0	0.9792
2	Kuno	Yasa	ExpSR	male	adult	L	L	2	10	1	0.9792
2	Kuno	Yasa	ExpSR	male	adult	L	L	2	11	0	0.9792
2	Kuno	Yasa	ExpSR	male	adult	R	R	3	1	0	0.9792
2	Kuno	Yasa	ExpSR	male	adult	R	R	3	2	0	0.9792
2	Kuno	Yasa	ExpSR	male	adult	R	R	3	5	0	0.9792
2	Kuno	Yasa	ExpSR	male	adult	R	R	3	6	1	0.9792
2	Kuno	Yasa	ExpSR	male	adult	R	R	3	9	1	0.9792
2	Kuno	Yasa	ExpSR	male	adult	R	R	3	10	1	0.9792
2	Kuno	Yasa	ExpSR	male	adult	L	L	4	3	0	0.9792
2	Kuno	Yasa	ExpSR	male	adult	L	L	4	4	1	0.9792
2	Kuno	Yasa	ExpSR	male	adult	L	L	4	7	1	0.9792
2	Kuno	Yasa	ExpSR	male	adult	L	L	4	8	1	0.9792
2	Kuno	Yasa	ExpSR	male	adult	L	L	4	11	0	0.9792
2	Kuno	Yasa	ExpSR	male	adult	L	L	4	12	1	0.9792
2	Kuno	Yasa	ExpSR	male	adult	R	R	5	3	0	0.9792
2	Kuno	Yasa	ExpSR	male	adult	R	R	5	4	1	0.9792
2	Kuno	Yasa	ExpSR	male	adult	R	R	5	5	1	0.9792
2	Kuno	Yasa	ExpSR	male	adult	R	R	5	8	1	0.9792
2	Kuno	Yasa	ExpSR	male	adult	R	R	5	9	1	0.9792
2	Kuno	Yasa	ExpSR	male	adult	R	R	5	10	1	0.9792
2	Kuno	Yasa	ExpSR	male	adult	L	L	6	1	0	0.9792
2	Kuno	Yasa	ExpSR	male	adult	L	L	6	2	1	0.9792
2	Kuno	Yasa	ExpSR	male	adult	L	L	6	5	1	0.9792
2	Kuno	Yasa	ExpSR	male	adult	L	L	6	8	1	0.9792
2	Kuno	Yasa	ExpSR	male	adult	L	L	6	9	1	0.9792
2	Kuno	Yasa	ExpSR	male	adult	L	L	6	10	1	0.9792
2	Lexi	Yasa	ContLR	female	subadult	R	L	1	1	1	0.9167
2	Lexi	Yasa	ContLR	female	subadult	R	L	1	2	1	0.9167
2	Lexi	Yasa	ContLR	female	subadult	R	L	1	5	1	0.9167
2	Lexi	Yasa	ContLR	female	subadult	R	L	1	6	1	0.9167
2	Lexi	Yasa	ContLR	female	subadult	R	L	1	7	1	0.9167
2	Lexi	Yasa	ContLR	female	subadult	R	L	1	9	1	0.9167
2	Lexi	Fimi	ContLR	female	subadult	R	L	2	3	1	0.9167
2	Lexi	Fimi	ContLR	female	subadult	R	L	2	4	1	0.9167
2	Lexi	Fimi	ContLR	female	subadult	R	L	2	7	1	0.9167
2	Lexi	Fimi	ContLR	female	subadult	R	L	2	8	1	0.9167
2	Lexi	Fimi	ContLR	female	subadult	R	L	2	9	1	0.9167
2	Lexi	Fimi	ContLR	female	subadult	R	L	2	12	1	0.9167
2	Lexi	Yasa	ContLR	female	subadult	L	R	3	3	1	0.9167
2	Lexi	Yasa	ContLR	female	subadult	L	R	3	4	1	0.9167
2	Lexi	Yasa	ContLR	female	subadult	L	R	3	7	1	0.9167
2	Lexi	Yasa	ContLR	female	subadult	L	R	3	8	1	0.9167
2	Lexi	Yasa	ContLR	female	subadult	L	R	3	11	1	0.9167
2	Lexi	Yasa	ContLR	female	subadult	L	R	3	12	1	0.9167
2	Lexi	Fimi	ContLR	female	subadult	L	R	4	2	1	0.9167
2	Lexi	Fimi	ContLR	female	subadult	L	R	4	3	1	0.9167
2	Lexi	Fimi	ContLR	female	subadult	L	R	4	6	1	0.9167
2	Lexi	Fimi	ContLR	female	subadult	L	R	4	7	1	0.9167
2	Lexi	Fimi	ContLR	female	subadult	L	R	4	8	1	0.9167
2	Lexi	Fimi	ContLR	female	subadult	L	R	4	10	1	0.9167
2	Lexi	Yasa	ContLR	female	subadult	R	L	5	3	1	0.9167
2	Lexi	Yasa	ContLR	female	subadult	R	L	5	4	1	0.9167
2	Lexi	Yasa	ContLR	female	subadult	R	L	5	5	1	0.9167
2	Lexi	Yasa	ContLR	female	subadult	R	L	5	7	1	0.9167
2	Lexi	Yasa	ContLR	female	subadult	R	L	5	8	1	0.9167
2	Lexi	Yasa	ContLR	female	subadult	R	L	5	9	1	0.9167
2	Lexi	Yasa	ContLR	female	subadult	L	R	6	3	1	0.9167
2	Lexi	Yasa	ContLR	female	subadult	L	R	6	4	1	0.9167
2	Lexi	Yasa	ContLR	female	subadult	L	R	6	5	1	0.9167
2	Lexi	Yasa	ContLR	female	subadult	L	R	6	9	1	0.9167
2	Lexi	Yasa	ContLR	female	subadult	L	R	6	11	1	0.9167
2	Lexi	Yasa	ContLR	female	subadult	L	R	6	12	1	0.9167
2	Lexi	Yasa	ContLR	female	subadult	R	L	7	3	0	0.9167
2	Lexi	Yasa	ContLR	female	subadult	R	L	7	4	1	0.9167
2	Lexi	Yasa	ContLR	female	subadult	R	L	7	7	1	0.9167
2	Lexi	Yasa	ContLR	female	subadult	R	L	7	8	1	0.9167
2	Lexi	Yasa	ContLR	female	subadult	R	L	7	11	1	0.9167
2	Lexi	Yasa	ContLR	female	subadult	R	L	7	12	1	0.9167
2	Lexi	Fimi	ContLR	female	subadult	R	L	8	3	1	0.9167
2	Lexi	Fimi	ContLR	female	subadult	R	L	8	7	1	0.9167
2	Lexi	Fimi	ContLR	female	subadult	R	L	8	8	1	0.9167
2	Lexi	Fimi	ContLR	female	subadult	R	L	8	9	1	0.9167
2	Lexi	Fimi	ContLR	female	subadult	R	L	8	11	1	0.9167
2	Lexi	Fimi	ContLR	female	subadult	R	L	8	12	1	0.9167
2	Lexi	Fimi	ContLR	female	subadult	L	R	9	3	1	0.9167
2	Lexi	Fimi	ContLR	female	subadult	L	R	9	4	1	0.9167
2	Lexi	Fimi	ContLR	female	subadult	L	R	9	5	1	0.9167
2	Lexi	Fimi	ContLR	female	subadult	L	R	9	9	1	0.9167
2	Lexi	Fimi	ContLR	female	subadult	L	R	9	10	1	0.9167
2	Lexi	Fimi	ContLR	female	subadult	L	R	9	11	1	0.9167
2	Lexi	Yasa	ContLR	female	subadult	L	R	10	1	1	0.9167
2	Lexi	Yasa	ContLR	female	subadult	L	R	10	2	1	0.9167
2	Lexi	Yasa	ContLR	female	subadult	L	R	10	5	1	0.9167
2	Lexi	Yasa	ContLR	female	subadult	L	R	10	6	1	0.9167
2	Lexi	Yasa	ContLR	female	subadult	L	R	10	7	1	0.9167
2	Lexi	Yasa	ContLR	female	subadult	L	R	10	9	1	0.9167
2	Lexi	Fimi	ContLR	female	subadult	R	L	11	4	1	0.9167
2	Lexi	Fimi	ContLR	female	subadult	R	L	11	7	1	0.9167
2	Lexi	Fimi	ContLR	female	subadult	R	L	11	8	1	0.9167
2	Lexi	Fimi	ContLR	female	subadult	R	L	11	9	1	0.9167
2	Lexi	Fimi	ContLR	female	subadult	R	L	11	11	1	0.9167
2	Lexi	Fimi	ContLR	female	subadult	R	L	11	12	1	0.9167
2	Lexi	Fimi	ContLR	female	subadult	L	R	12	1	1	0.9167
2	Lexi	Fimi	ContLR	female	subadult	L	R	12	2	1	0.9167
2	Lexi	Fimi	ContLR	female	subadult	L	R	12	5	1	0.9167
2	Lexi	Fimi	ContLR	female	subadult	L	R	12	6	1	0.9167
2	Lexi	Fimi	ContLR	female	subadult	L	R	12	9	1	0.9167
2	Lexi	Fimi	ContLR	female	subadult	L	R	12	10	1	0.9167
2	Lexi	Yasa	ContSR	female	subadult	R	R	1	3	1	0.9167
2	Lexi	Yasa	ContSR	female	subadult	R	R	1	4	1	0.9167
2	Lexi	Yasa	ContSR	female	subadult	R	R	1	8	1	0.9167
2	Lexi	Yasa	ContSR	female	subadult	R	R	1	10	1	0.9167
2	Lexi	Yasa	ContSR	female	subadult	R	R	1	11	1	0.9167
2	Lexi	Yasa	ContSR	female	subadult	R	R	1	12	0	0.9167
2	Lexi	Fimi	ContSR	female	subadult	R	R	2	1	1	0.9167
2	Lexi	Fimi	ContSR	female	subadult	R	R	2	2	1	0.9167
2	Lexi	Fimi	ContSR	female	subadult	R	R	2	5	0	0.9167
2	Lexi	Fimi	ContSR	female	subadult	R	R	2	6	1	0.9167
2	Lexi	Fimi	ContSR	female	subadult	R	R	2	10	0	0.9167
2	Lexi	Fimi	ContSR	female	subadult	R	R	2	11	1	0.9167
2	Lexi	Yasa	ContSR	female	subadult	L	L	3	1	1	0.9167
2	Lexi	Yasa	ContSR	female	subadult	L	L	3	2	1	0.9167
2	Lexi	Yasa	ContSR	female	subadult	L	L	3	5	1	0.9167
2	Lexi	Yasa	ContSR	female	subadult	L	L	3	6	1	0.9167
2	Lexi	Yasa	ContSR	female	subadult	L	L	3	9	0	0.9167
2	Lexi	Yasa	ContSR	female	subadult	L	L	3	10	1	0.9167
2	Lexi	Fimi	ContSR	female	subadult	L	L	4	1	0	0.9167
2	Lexi	Fimi	ContSR	female	subadult	L	L	4	4	0	0.9167
2	Lexi	Fimi	ContSR	female	subadult	L	L	4	5	0	0.9167
2	Lexi	Fimi	ContSR	female	subadult	L	L	4	9	0	0.9167
2	Lexi	Fimi	ContSR	female	subadult	L	L	4	11	0	0.9167
2	Lexi	Fimi	ContSR	female	subadult	L	L	4	12	0	0.9167
2	Lexi	Yasa	ContSR	female	subadult	R	R	5	1	0	0.9167
2	Lexi	Yasa	ContSR	female	subadult	R	R	5	2	1	0.9167
2	Lexi	Yasa	ContSR	female	subadult	R	R	5	6	1	0.9167
2	Lexi	Yasa	ContSR	female	subadult	R	R	5	10	1	0.9167
2	Lexi	Yasa	ContSR	female	subadult	R	R	5	11	1	0.9167
2	Lexi	Yasa	ContSR	female	subadult	R	R	5	12	1	0.9167
2	Lexi	Yasa	ContSR	female	subadult	L	L	6	1	1	0.9167
2	Lexi	Yasa	ContSR	female	subadult	L	L	6	2	1	0.9167
2	Lexi	Yasa	ContSR	female	subadult	L	L	6	6	1	0.9167
2	Lexi	Yasa	ContSR	female	subadult	L	L	6	7	1	0.9167
2	Lexi	Yasa	ContSR	female	subadult	L	L	6	8	0	0.9167
2	Lexi	Yasa	ContSR	female	subadult	L	L	6	10	1	0.9167
2	Lexi	Yasa	ContSR	female	subadult	R	R	7	1	1	0.9167
2	Lexi	Yasa	ContSR	female	subadult	R	R	7	2	1	0.9167
2	Lexi	Yasa	ContSR	female	subadult	R	R	7	5	1	0.9167
2	Lexi	Yasa	ContSR	female	subadult	R	R	7	6	1	0.9167
2	Lexi	Yasa	ContSR	female	subadult	R	R	7	9	1	0.9167
2	Lexi	Yasa	ContSR	female	subadult	R	R	7	10	1	0.9167
2	Lexi	Fimi	ContSR	female	subadult	R	R	8	1	0	0.9167
2	Lexi	Fimi	ContSR	female	subadult	R	R	8	2	0	0.9167
2	Lexi	Fimi	ContSR	female	subadult	R	R	8	4	1	0.9167
2	Lexi	Fimi	ContSR	female	subadult	R	R	8	5	0	0.9167
2	Lexi	Fimi	ContSR	female	subadult	R	R	8	6	0	0.9167
2	Lexi	Fimi	ContSR	female	subadult	R	R	8	10	0	0.9167
2	Lexi	Fimi	ContSR	female	subadult	L	L	9	1	0	0.9167
2	Lexi	Fimi	ContSR	female	subadult	L	L	9	2	1	0.9167
2	Lexi	Fimi	ContSR	female	subadult	L	L	9	6	1	0.9167
2	Lexi	Fimi	ContSR	female	subadult	L	L	9	7	1	0.9167
2	Lexi	Fimi	ContSR	female	subadult	L	L	9	8	1	0.9167
2	Lexi	Fimi	ContSR	female	subadult	L	L	9	12	1	0.9167
2	Lexi	Yasa	ContSR	female	subadult	L	L	10	3	1	0.9167
[truncated: 7,217 more rows]
